# Supplementary material for: Peptide Fingerprinting of Alzheimer's Disease in Cerebrospinal Fluid: Identification and Prospective Evaluation of New Synaptic Biomarkers
Source: PLoS One. 2011 Oct 26;6(10):e26540. doi: 10.1371/journal.pone.0026540 (PMC3202544; doi:10.1371/journal.pone.0026540)
Supplement: Table S1 — AD marker list. Initial set of 131 putative AD biomarkers present with high frequency in CSF of AD are listed. Shown are unique internal protein ID, molecular mass (in Dalton), CE-migration time (in minutes), observed frequency of occurrence and the corresponding mean amplitudes in AD and controls, and unadjusted p-values. Peptides that have an unadjusted p-value limit of 0.01 are highlighted in bold letters. (XLS) [file pone.0026540.s004.xls]

## Sheet: Tabelle1
protein identification			frequency by group [%]		mean amplitude		unadj. p-value
protein ID	mass [Da]	CE-time [min]	AD	control	AD	control
2065	1013.43	25.18	0.79	0.88	175.63	110.78	0.945772
3036	1073.35	35.9	0.44	0.88	10806	12138.9	0.000336862
3251	1083.55	25.61	0.74	0.65	275.26	162.84	0.314387
4094	1130.37	35.19	0.88	0.82	681.94	372.37	0.229857
7029	1158.62	27.02	0.74	0.47	68.79	40.98	0.0340642
9404	1183.66	27.49	0.79	0.47	110.3	80.33	0.0686517
9730	1186.56	27.21	0.88	0.71	315.86	223.22	0.105832
11229	1196.36	36.37	0.32	0.71	46658.1	49517.3	0.0098634
15265	1229.62	27.38	0.71	0.35	83.68	62.81	0.0170564
17258	1250.61	27.59	0.71	0.59	320.6	178.08	0.31341
19245	1265.63	27.22	0.68	0.29	86.71	49.49	0.00832073
24081	1300.67	29.7	0.85	0.65	89.8	61.98	0.0891514
24573	1306.74	22.16	0.74	0.71	563.59	295.55	0.261011
27048	1322.44	36.2	0.68	0.29	162.96	135.55	0.0108923
30960	1349.67	28.25	0.74	0.71	363.22	534.87	0.977376
35146	1387.07	20.42	0.18	0.47	25	56	0.00848411
35998	1390.49	36.26	0.5	0.12	297.77	87.85	0.000944293
37189	1399.44	36.06	0.91	0.59	179.15	82.16	0.00731074
37415	1404.73	29.49	0.94	0.65	168.34	108.43	0.0105192
41974	1448.69	29.41	0.59	0.71	237.1	155.29	0.535
42551	1453.55	30.47	0.5	0.18	65.17	42.86	0.00848411
44123	1475.77	30.05	0.88	0.82	217.57	146.11	0.289822
45138	1490.43	35.48	0.76	0.35	207.73	139.94	0.00469816
45294	1494.62	30.23	0.65	0.29	86.88	75.83	0.0212822
45572	1499.74	29.89	0.74	0.47	104.53	57.36	0.0216061
45788	1500.71	22.99	0.97	1	930.6	1481.14	0.609749
47143	1519.76	31.87	0.91	1	397.76	267.83	0.664382
48140	1535.74	30	0.79	0.76	2423.81	3405.42	0.978094
49413	1552.61	30.78	0.76	0.53	176.95	110.5	0.0672085
51940	1596.83	30.32	0.91	0.65	881.11	526.86	0.0258132
53060	1614.84	31.54	1	1	560.03	394.62	0.0774044
58375	1727.92	32.13	1	1	381.73	267.03	0.145051
60472	1771.97	30.02	0.82	0.88	319.93	214.56	0.734205
62126	1816.98	33.53	0.94	0.71	294.6	180.33	0.0231176
62500	1820.06	32.23	0.74	0.53	107.93	76.57	0.106444
63207	1841.77	36.26	0.79	0.82	988.51	1396.48	0.415235
64448	1867.72	33.07	0.71	0.59	1379.06	937.73	0.311875
64743	1869.92	31.28	0.76	0.59	231.27	140.79	0.157763
64930	1873	21.26	0.71	0.53	440.81	270.85	0.0950453
66400	1900.07	24.19	0.94	0.82	549.37	373.01	0.189413
66858	1907.99	21.6	0.53	0.18	73	81.71	0.0190875
67973	1927.02	21	0.53	0.18	75.95	59.39	0.00729531
71613	2028.17	21.62	0.97	0.94	911.7	1418.02	0.625434
71707	2029.13	20.15	0.56	0.24	242.13	281.85	0.0492645
72233	2041.99	32.56	0.74	0.88	194.18	122.04	0.687673
74137	2085.12	33.75	0.74	0.41	219.98	302.81	0.0824111
75685	2128.97	26.03	0.85	0.47	84.73	70.56	0.00938787
76940	2166.09	27.84	0.79	0.47	128.57	53.53	0.00368918
77519	2179.03	25.31	0.76	0.35	84.93	31.65	0.000303847
78842	2214.22	26.48	0.85	0.29	148.62	83.12	4.79923e-05
79150	2222.16	26.6	0.59	0.24	274.23	749.79	0.0755939
82642	2313.26	30.32	0.53	0.18	81.48	67.66	0.0115295
84897	2377.25	28.07	0.97	1	2710.76	1715.71	0.650494
85298	2391.47	23.42	0.94	0.53	140.11	105.77	0.00316374
85875	2409.28	27.64	0.88	0.88	275.81	165.5	0.513065
86001	2410.3	30.62	1	0.88	340.6	228.64	0.0522295
86638	2423.19	27.03	0.62	0.18	47.51	46.89	0.00286062
86817	2428.11	27.16	0.62	0.76	449.14	316.46	0.418543
87373	2443.37	25.45	0.65	0.29	202.63	162.26	0.0158119
88199	2471.3	35.56	0.76	0.47	499.82	294.92	0.0207912
88418	2475.21	27.09	0.71	0.82	757.06	507.84	0.755504
88356	2475.27	24.74	0.91	0.59	311.38	297.04	0.0213783
90848	2549.29	27.66	0.85	0.41	99.25	108.48	0.00598309
91583	2584.37	35.6	0.76	0.65	467.35	260.07	0.209275
93277	2644.31	21.1	0.88	0.41	411.67	147.04	9.11397e-05
94378	2684.32	21.38	0.79	0.53	1342.8	155.86	0.0652048
95324	2706.37	28.3	0.74	0.24	130.29	119.58	0.000573745
95790	2731.4	21.94	0.79	0.41	398.6	307.01	0.00758509
101998	3019.54	24.72	0.82	0.47	170.57	169.01	0.0287466
102634	3068.46	30.03	0.76	0.29	185.27	83.9	0.000252508
104221	3153.38	35.65	0.71	0.24	105.86	96.74	0.00148759
104636	3173.68	22.95	0.47	0.82	155.36	242.41	0.00483729
0	3215.61	28.53	1	1	2902.01	1935.24	0.676113
107111	3279.66	25.32	0.76	0.47	141.5	84.54	0.0256392
108011	3302.68	23.31	0.71	0.94	309.64	495.82	0.00357643
110368	3389.71	25.86	0.76	0.71	512.1	358.86	0.542308
110596	3401.73	23.48	1	1	2557.28	4518.11	0.00962526
110881	3408.76	26.04	0.74	0.53	175.22	91.45	0.0690188
111364	3435.89	19.97	0.44	0.12	244.46	595.01	0.037514
112100	3466.75	23.9	0.79	0.76	899.64	547.18	0.542327
112264	3472.66	25.21	0.71	0.47	696.4	434.29	0.0921963
112574	3481.8	30.62	0.88	0.47	433.11	245.24	0.00180919
114350	3524.8	31.72	0.82	0.59	1159.14	410.29	0.0111185
114666	3529.84	23.7	0.76	0.47	2032.83	2916.13	0.175474
115988	3595.77	23.89	0.76	0.94	649.23	452.7	0.355095
116478	3614.82	22.01	0.47	0.71	161.46	267.85	0.0493319
117475	3645.25	26.69	0.97	1	1168.3	807.05	0.325583
118452	3672.71	21.9	0.68	0.76	1896.48	828.94	0.883306
119222	3685.85	25.47	0.26	0.59	438.28	503.37	0.040092
119503	3685.86	22.21	1	1	9012.84	15796.7	0.0140159
119909	3690.47	21.8	0.85	0.88	540.4	378.46	0.752243
120415	3693.93	27.15	0.85	0.53	344.49	235.86	0.0116641
121316	3741.63	20.1	0.65	0.76	552.85	806.46	0.207151
121774	3768.77	31.84	1	0.94	537.98	371.05	0.126671
122653	3792.76	27.25	0.79	0.65	613.49	432.09	0.280089
124689	3881.87	24.56	1	1	3233.96	2109.65	0.0283307
126695	3921.82	27.74	0.76	0.76	8327.63	5541.4	0.845955
130889	4005.54	22.57	0.71	0.41	581.81	399.74	0.00948799
131863	4036.3	24.92	0.71	0.24	372.97	250.15	0.000507533
131981	4038.22	20.53	0.32	0.65	136.9	192.14	0.0186281
133271	4093.96	21.04	0.53	0.12	246.56	1638.53	0.00953404
136340	4203.13	26.14	0.71	0.71	728.43	1069.36	0.905133
136898	4218.31	20.6	0.62	0.76	939.4	1336.63	0.163691
138316	4278	25.3	0.97	0.65	1155.65	706.8	0.00354429
139272	4319.85	23.64	0.56	0.24	242.76	210.04	0.0178341
140319	4349.06	28.17	0.65	0.71	12860.8	8635.24	0.824806
141375	4377.95	30.81	0.5	0.12	109.22	43.94	0.00132298
141567	4384.07	19.8	0.71	0.71	477.97	949.89	0.554101
141788	4393.04	21.72	0.15	0.53	444.91	531.07	0.013295
142725	4428.79	32.86	0.94	0.88	840.42	433.08	0.0774912
145115	4516	19.37	0.65	0.76	698.43	998.9	0.3286
146326	4562	29.31	0.62	0.71	571.5	403.2	0.710247
151354	4749.41	21.81	0.71	0.59	775.7	426.89	0.210636
155629	4986.02	32.03	0.68	0.35	188.92	84.14	0.0102869
156694	5060.4	20.09	0.88	0.71	3312.06	1973.7	0.082878
157469	5122.44	20.75	0.62	0.82	1289.07	809.3	0.204542
158347	5227.91	25.08	0.53	0.18	736.42	484.59	0.00479635
160150	5495.33	31.72	0.91	0.71	1786.7	1267.52	0.0614277
160599	5582.16	24.3	0.41	0	283.25	0	4.09072e-05
160896	5660.6	31.55	0.71	0.59	827.27	554.77	0.312821
164401	6402.73	22.3	0.53	0.18	593.84	476.97	0.00843462
164531	6432.86	21.3	0.71	0.71	673.44	995.19	0.936841
165516	6650.91	25.21	0.44	0.12	165.52	65.72	0.00334256
166749	6881.81	21.72	0.74	0.35	450.1	868.21	0.0435635
167575	6985.31	21.87	0.79	0.65	2313.29	1461.88	0.237617
168550	7142.49	21.32	0.71	0.71	976.39	541.82	0.687999
170136	7760.02	28.72	0.65	0.29	255.29	278.68	0.0162586
171087	8176.16	19.47	0.76	0.71	11532.3	7835.63	0.434648
171311	8186.93	20.72	0.85	0.59	1715.71	1066.52	0.0290441
172071	8559.5	19.47	0.91	0.76	3458.74	2123.27	0.15325
172697	9724.01	25.64	0.76	0.71	3317.43	1957.82	0.322156
