# Supplementary material for: Peptide Fingerprinting of Alzheimer's Disease in Cerebrospinal Fluid: Identification and Prospective Evaluation of New Synaptic Biomarkers
Source: PLoS One. 2011 Oct 26;6(10):e26540. doi: 10.1371/journal.pone.0026540 (PMC3202544; doi:10.1371/journal.pone.0026540)
Supplement: Table S2 — Prospective sample data. Patients (n = 100): Final diagnoses (clinical outcome) before unblinding: AD (52), still MCI (14), mixed dementia (6), vascular dementia (5), FTD (6), depression (6), schizophrenia (3), delusional disorder (1), encephalitis (2), Parkinson dementia (2), alcohol psychosis (1), amyotropic lateral sclerosis (1), Chorea Huntington (1). Scores: cut-off for AD>0, FTD>−0.1, schizophrenia>0.1. Row AD-MS and AD-IM contains the values for AD diagnosis for mass spectrometry and immunochemistry: tp, true positiv; tn, true negative, fp, false positive, fn, false negative for diagnosis AD. File further includes data for gender, age, diagnoses for the prospective patient sample, scores for peptide patterns and the values for the biomarker total tau, phospho181-tau, and beta-amyloid1–42 if available. (XLS) [file pone.0026540.s005.xls]

## Sheet: Tabelle1
Sample ID	Gender	Age	Diagnostic subgroup	Schizophrenia score	FTD score	AD score	AD vs Schizo score	AD vs FTD score	CE-MS Diagnosis	Clinical Diagnosis at Baseline	Clinical Outcome	AD-MS (Result of classification based on mass-spectrometry data)	a beta1-42 (pg/ml)	h-tau (pg/ml)	phospho-tau (pg/ml)	AD-IM (Result of classification based on ELISA data)
13463	w	62	blinded sample	0.581	-0.962	0.3	0.076	1.194	DC	DC	delusional disorder	tn	163	221	124	fp
14097	w	21	blinded sample	1.592	0.832	-0.447	-0.51	0.286	DC	schizophrenia	schizophrenia	tn	329	200	49	tn
13851	m	75	blinded sample	-1.443	-1.188	-0.331	1.25	0.201	DC	depression	depression	tn	869	220	59	tn
13432	w	75	blinded sample	-0.406	0.336	0.142	0.87	1.076	FTD/AD	AD	FTD(PPA)	tp	338	1132	137	tp
13853	m	59	blinded sample	0.54	-2.28	-0.31	1.061	1.362	DC	MCI	remitted depression	tn	126	212	73	fp
14799	m	62	blinded sample	-0.917	-0.167	0.501	0.127	0.366	AD	AD	AD	tp	367	547	104	tp
13446	m	58	blinded sample	0.827	-0.602	0.947	1.237	1.221	AD	AD	AD	tp	401	387	52	tp
13447	w	69	blinded sample	0.426	-0.573	0.566	0.841	1.743	AD	MCI	AD	tp	254	480	112	tp
14800	w	66	blinded sample	0.922	0.535	1.023	0.555	0.074	AD	AD	AD	tp	133	958	121	tp
14114	m	61	blinded sample	0.393	-0.11	0.8	0.58	0.715	AD	MCI	AD	tp	397	225	35	fn
14802	w	75	blinded sample	-0.046	0.051	0.451	-0.397	1.289	AD	DC	mixed dementia	tp	243	770	99	tp
14121	w	72	blinded sample	-0.05	0.51	-0.23	0.467	0.608	DC	MCI	remitted Varicella zoster encephalitis	tn	322		51	tn
14122	w	66	blinded sample	1.37	-1.02	0.05	0.953	0.845	AD	MCI	AD	tp	485	373	71	tp
14154	w	77	blinded sample	0.44	-0.14	1.33	0.145	0.64	AD	DC	mixed dementia	tp	526	394	83	tp
13457	m	57	blinded sample	0.31	-1.43	1.63	1.024	1.485	AD	MCI	still MCI
13459	m	54	blinded sample	0.736	-1.16	0.137	0.731	1.041	AD	AD	AD	tp	232	457	78	tp
13464	w	64	blinded sample	1.057	-0.68	0.564	0.818	1.396	AD	MCI	AD	tp	109	354	69	tp
14803	w	83	blinded sample	1.621	-0.149	0.357	0.087	-0.089	AD	AD	AD	tp	258	1043	114	tp
14804	w	63	blinded sample	-0.13	-1.32	0.94	-0.078	1.477	AD	MCI	still MCI		610	342	66
14805	w	65	blinded sample	0.621	0.177	0.633	0.615	1.135	FTD/AD	FTD (PPA)	FTD (PPA)	tp	90	69	<	tn
13467	w	65	blinded sample	1.418	-0.38	1.047	0.268	0.875	DC	MCI	remitted depression	tn	142	558	93	fp
14109	m	63	blinded sample	1.62	-0.06	-1.27	0.306	0.358	DC	MCI	AD	fn	623	542	94	tp
14777	m	62	blinded sample	1.43	-1.09	0.27	0.469	0.932	AD	MCI	AD	tp	434	318	60	tp
14778	m	69	blinded sample	-0.4	0.15	1.91	-0.3	0.94	AD	MCI	AD	tp	666	259	52	tp
15210	w	64	blinded sample	0.159	-0.044	0.591	0.66	-0.47	AD	MCI	still MCI		720	275	51
15211	m	61	blinded sample	-0.96	-1.21	1.2	0.796	0.852	AD	MCI	still MCI		795	237	47
15213	w	66	blinded sample	0.416	1.051	0.242	0.609	-0.025	DC	DC	Parkinson Dementia	tn
14971	m	76	blinded sample	-0.491	0.134	-0.491	-0.386	-0.199	FTD	AD	FTD	tp	594	140	30	tn
14972	w	60	blinded sample	1.59	-0.3	0.396	-0.52	0.574	DC	DC	Chorea Huntington with dementia	tn
13473	m	71	blinded sample	1.29	-0.23	2.18	1.167	1.051	AD	MCI	mixed dementia	tp	105	504	84	tp
15376	w	69	blinded sample	0.24	0.86	0.86	-0.487	-0.16	FTD/AD	AD	FTD (PPA)	tp	783	188	44	tn
13474	m	64	blinded sample	0.09	-0.27	1.31	0.996	0.769	AD	MCI	AD	tp	459	253	54	tp
15378	m	67	blinded sample	0.04	-0.22	1.13	0.393	0.593	AD	FTD (PPA)	AD	tp	374	772	106	tp
13475	m	60	blinded sample	0.42	0.02	-0.32	0.224	0.529	DC	MCI	mixed dementia	fn	307	272	51	tp
13479	m	73	blinded sample	0.547	-0.3	1.252	1.635	1.347	AD	DC	AD	tp
14115	w	65	blinded sample	1.419	1.15	1.254	0.183	0.594	FTD/AD	FTD (PPA)	FTD (PPA)	tp	201	82	37	tn
13708	w	76	blinded sample	-1.17	-0.91	1.07	0.403	0.718	AD	MCI	AD	tp	149	515	86	tp
13709	w	67	blinded sample	-1.283	1.011	-0.305	0.759	0.214	DC	DC	vascular dementia	tn	98	908	61	fp
13710	w	42	blinded sample	-1.501	-0.043	-0.002	1.168	1.057	DC	alcohol psychosis	alcohol psychosis	tn	539	159	57	tn
13733	m	76	blinded sample	-0.73	-0.49	-0.52	0.958	0.296	DC	DC	Parkinson Dementia	tn	288	245	52	fp
13735	w	74	blinded sample	-3.19	-1.16	0.32	1.481	0.568	AD	AD	AD	tp	141	450	84	tp
13738	w	72	blinded sample	-2.17	-1.04	-0.19	1.593	0.735	DC	MCI	still MCI		177	177	41
13785	m	59	blinded sample	-1.63	0.04	1.22	0.118	0.627	AD	MCI	AD	tp	256	268	58	tp
13885	w	55	blinded sample	-0.68	1.28	-0.71	0.676	-0.025	DC	MCI	still MCI		123	237	54
13842	m	47	blinded sample	-1.515	0.736	-0.694	0.998	-0.522	DC	encephalitis	encephalitis	tn
13843	m	67	blinded sample	-1.221	-0.942	-1.016	1.015	0.124	DC	MCI	still MCI		306	367	76
13912	m	63	blinded sample	-1.62	0.58	-1.8	1.137	-0.509	DC	MCI	vascular dementia	tn	327	573	89	fp
15380	w	79	blinded sample	-0.05	0.007	0.695	0.191	0.517	AD	AD	AD	tp	393	524	83	tp
15387	w	74	blinded sample	1.472	0.392	0.755	1.116	0.49	AD	MCI	AD	tp	372	382	76	tp
15389	w	69	blinded sample	-0.11	-0.53	1.89	0.527	1.187	AD	DC	mixed dementia	tp	692	119	27	fn
15390	m	69	blinded sample	0.218	-0.995	1.44	0.469	0.405	AD	AD	AD	tp	342	527	81	tp
15391	m	74	blinded sample	0.683	-0.261	0.976	0.152	0.598	AD	MCI	still MCI		882	536	70
15790	w	67	blinded sample	-0.58	-0.882	-0.218	-0.983	-0.847	DC	MCI	mixed dementia	fn	324	>1200	>500	tp
15791	w	64	blinded sample	-1.98	-0.13	1.41	1.079	0.748	AD	MCI	still MCI		340	607	108
15793	m	68	blinded sample	-0.161	0.593	0.315	-0.378	0.737	AD	AD	AD	tp	320	409	68	tp
15794	w	66	blinded sample	-0.473	0.706	-0.003	0.204	-0.538	AD	AD	AD	tp	310	887	166	tp
15795	m	59	blinded sample	0.768	-0.253	-0.433	0.251	-0.76	DC	AD	AD	fn	303	884	181	tp
15072	w	64	blinded sample	0.358	0.385	0.628	0.061	0.037	DC	DC	vascular dementia	tn	351	131	32	tn
16173	w	76	blinded sample	-2.96	-0.14	-0.65	-0.354	0.188	DC	MCI	still MCI		472	550	97
16174	m	88	blinded sample	-0.355	-0.554	0.544	0.008	0.527	AD	AD	AD	tp	375	488	79	tp
19055	m	74	blinded sample	-0.262	-0.59	0.462	-0.008	0.166	AD	AD	AD	tp	142	350	52	tp
19056	m	58	blinded sample	-0.321	-0.36	0.712	0.783	0.12	AD	MCI	still MCI		149	321	74
19096	w	78	blinded sample	-0.083	-1.061	0.787	0.422	1.955	AD	AD	AD	tp	316	596	100	tp
19058	w	73	blinded sample	-0.385	-0.268	0.417	0.878	0.476	AD	AD	AD	tp	659	263	38	fn
19059	m	83	blinded sample	-0.252	-0.68	1.041	1.759	1.315	AD	MCI	still MCI		109	869
19060	w	76	blinded sample	-0.265	-1.247	0.666	1.551	1.267	AD	AD	AD	tp	109	869	104	tp
19061	m	70	blinded sample	-0.305	-1.034	0.007	-0.767	0.511	AD	AD	AD	tp	256	895	148	tp
19062	w	45	blinded sample	-0.533	0.011	-0.627	-1.827	-0.024	DC	DC	schizophrenia	tn	515	151	31	tn
19063	m	74	blinded sample	-0.595	-0.921	0.622	1.263	0.026	AD	AD	AD	tp	171	638	101	tp
19064	m	74	blinded sample	-0.563	-0.358	0.511	0.909	0.607	AD	AD	AD	tp	214	475	79	tp
19161	m	69	blinded sample	-0.339	-0.432	0.622	2.193	3.102	AD	AD	AD	tp	215	289	54	tp
19066	w	80	blinded sample	-0.609	-0.601	0.52	0.856	0.961	AD	AD	AD	tp	138	812	57	tp
19067	m	19	blinded sample	-0.118	-0.529	-0.289	-0.355	0.038	DC	DC	depression	tn	370	161	42	tn
19068	w	79	blinded sample	-0.627	-0.882	0.468	0.731	1.336	AD	AD	AD	tp	244	531	87	tp
19051	w	66	blinded sample	-0.072	-0.649	0.367	0.805	2.943	AD	AD	AD	tp	205	708	124	tp
19179	w	67	blinded sample	0.056	0.017	-0.316	0.782	2.279	DC	AD	AD	fn	184	226	46	tp
19180	w	66	blinded sample	-0.144	-0.441	0.267	-0.828	2.938	AD	DC	amyotrophic lateral sclerosis with dementia	fp
19150	m	60	blinded sample	-0.059	-0.494	0.699	0.637	2.419	AD	DC	vascular dementia	fp
19057	m	72	blinded sample	-0.407	-1.038	0.132	-1.53	1.841	AD	AD	AD	tp	507	204	34	fn
19181	w	63	blinded sample	-0.261	-0.266	0.02	-0.571	0.17	AD	AD	AD	tp	206	309	47	tp
19137	w	73	blinded sample	-0.16	-0.354	0.019	-0.942	1.526	AD	AD	AD	tp	184	951	128	tp
19138	w	61	blinded sample	0.026	-0.22	1.274	1.353	2.577	AD	AD	AD	tp	167	443	73	tp
19153	w	57	blinded sample	0.367	-0.227	0.631	1.251	1.837	AD	FTD	FTD	fp	888	174		tn
19154	m	76	blinded sample	-0.007	-0.274	1.154	2.494	2.321	AD	AD	AD	tp	156	132	28	fn
19089	m	62	blinded sample	0.175	-0.038	0.172	-0.185	2.413	DC	DC	vascular dementia	tn	292	124	27	tn
19069	m	71	blinded sample	-0.94	-0.389	0.612	1.131	0.362	AD	AD	AD	tp	221	269	73	tp
19070	w	63	blinded sample	0.131	-0.025	0.356	-1.085	1.515	DC	MCI	still MCI		690	316	68
19071	m	75	blinded sample	-0.272	-0.941	0.386	0.788	1.606	AD	MCI	still MCI		593	261	52
19072	m	34	blinded sample	-0.177	-1.405	0.908	1.675	1.34	AD	DC	depression	fp
19073	m	36	blinded sample	-0.53	-0.728	-0.072	-0.338	0.46	DC	AD	AD	fn	528	1131	84	tp
19074	m	71	blinded sample	-0.452	-0.931	0.025	0.543	2.512	AD	AD	AD	tp	641	416	51	tp
19075	m	54	blinded sample	-0.877	-0.716	0.022	-0.656	0.18	AD	AD	AD	tp	608	234	50	fn
19076	m	18	blinded sample	-0.593	-0.758	-0.247	-0.682	0.881	DC	DC	depression	tn	344	125	35	tn
19110	w	59	blinded sample	-0.269	-0.037	0.46	1.314	1.864	AD	AD	AD	tp	401	730		tp
19111	m	78	blinded sample	-0.649	-0.875	0.063	0.546	2.584	AD	AD	AD	tp	674	298	68	fn
19112	w	75	blinded sample	-0.719	-0.764	0.57	0.259	1.264	AD	AD	AD	tp	224	771	125	tp
19091	m	62	blinded sample	-0.724	-0.649	0.253	-0.538	-0.462	AD	AD	AD	tp
19092	w	63	blinded sample	-0.535	-0.604	-0.136	-0.369	3.193	DC	AD	AD	fn	257	710	116	tp
19093	w	80	blinded sample	-1.126	-0.948	-0.13	0.057	1.702	DC	AD	AD	fn	228	451	90	tp
19094	m	59	blinded sample	0.244	-0.946	0.208	-2.264	2.803	schizophrenia	schizophrenia	schizophrenia	tn	708	418	90	fp
