# Supplementary material for: Peptide Fingerprinting of Alzheimer's Disease in Cerebrospinal Fluid: Identification and Prospective Evaluation of New Synaptic Biomarkers
Source: PLoS One. 2011 Oct 26;6(10):e26540. doi: 10.1371/journal.pone.0026540 (PMC3202544; doi:10.1371/journal.pone.0026540)
Supplement: Table S3 — Neuropsychological tests used to classify MCI according to Petersen et al. [70] and dementia cases. Mini-Mental State Examination (MMSE) [71], Clinical Dementia Rating (CDR) [72], CERAD test battery [73], WMS-R Logical Memory [74], Trail Making Test (TMT) [75], and Clock Drawing Test (CDT) [76]. (XLS) [file pone.0026540.s006.xls]

## Sheet: Tabelle1
Test	Usage	Reference
MMSE	Dementia grading	[71]
CDR	Diagnosis of MCI vs. dementia	[72]
CERAD	Dementia and MCI subtyping	[73]
	Dementia diagnosis
WMS-R	Dementia and MCI subtyping	[74]
TMT	Dementia and MCI subtyping	[75]
CDT	Dementia and MCI subtyping	[76]
