# Supplementary material for: Peptide Fingerprinting of Alzheimer's Disease in Cerebrospinal Fluid: Identification and Prospective Evaluation of New Synaptic Biomarkers
Source: PLoS One. 2011 Oct 26;6(10):e26540. doi: 10.1371/journal.pone.0026540 (PMC3202544; doi:10.1371/journal.pone.0026540)
Supplement: Table S4 — Precision data examples. Precision study for ten cerebrospinal fluid samples which are measured twice. (XLS) [file pone.0026540.s007.xls]

## Sheet: Tabelle1
Sample-ID	Evaluation-ID	Original-ID	Classification	Clinical Outcome
420	13427	488	AD	AD
	14102	488	AD
1582	13445	527	AD	AD
	14123	527	AD
1587	13451	534	AD	AD
	13872	534	AD
1593	13456	549	AD	AD
	14154	549	AD
1597	13460	553	AD	AD
	13461	553	AD
1600	13465	559	AD	AD
	13466	559	AD
2378	13485	606	AD	AD
	14115	606	AD
411	14033	335	DC	Schizo
	13848	335	DC
1586	14091	533	AD	AD
	13449	533	AD
419	14098	484	DC	Schizo
	14118	484	DC
