# Supplementary material for: Peptide Fingerprinting of Alzheimer's Disease in Cerebrospinal Fluid: Identification and Prospective Evaluation of New Synaptic Biomarkers
Source: PLoS One. 2011 Oct 26;6(10):e26540. doi: 10.1371/journal.pone.0026540 (PMC3202544; doi:10.1371/journal.pone.0026540)
Supplement: Table S5 — CE-MS raw data of the 176 samples used in the study. Only data that were actually utilized (that are present in at least 40% of the samples of one of the diagnostic groups, see section “Methods”) are shown. The protein IDs of all peptides are given in the first column named “protein ID”, the unique sample IDs constitute the first row. The MS data from each sample are reflected in one column. The number in each cell represents the normalized signal intensity of the mass spectrometric signal of each peptide detected in the sample. (XLS) [file pone.0026540.s008.xls]

## Sheet: Sample information
Sample ID	Diagnostic subgroup
13442	control
13444	control
13730	control
13788	control
13845	control
13846	control
13847	control
13886	control
13889	control
13890	control
13906	control
13907	control
14062	control
14103	control
15075	control
15079	control
15080	control
13448	AD
13449	AD
13452	AD
13458	AD
13461	AD
13466	AD
13472	AD
13477	AD
13480	AD
13481	AD
13483	AD
13484	AD
13489	AD
13711	AD
13720	AD
13721	AD
13736	AD
13737	AD
13784	AD
13786	AD
13850	AD
13852	AD
13854	AD
13855	AD
13857	AD
13865	AD
13872	AD
13883	AD
13888	AD
13905	AD
14063	AD
14102	AD
14123	AD
15212	AD
13782	FtD
13839	FtD
13884	FtD
15100	FtD
15101	FtD
15202	FtD
15205	FtD
15223	FtD
15226	FtD
15227	FtD
15228	FtD
15229	FtD
13424	Schizophrenia
13486	Schizophrenia
13780	Schizophrenia
13781	Schizophrenia
13848	Schizophrenia
13849	Schizophrenia
14061	Schizophrenia
14118	Schizophrenia
14970	Schizophrenia
15073	Schizophrenia
15074	Schizophrenia
15377	Schizophrenia
15379	Schizophrenia
13432	blinded
13446	blinded
13447	blinded
13457	blinded
13459	blinded
13463	blinded
13464	blinded
13467	blinded
13473	blinded
13474	blinded
13475	blinded
13479	blinded
13708	blinded
13709	blinded
13710	blinded
13733	blinded
13735	blinded
13738	blinded
13785	blinded
13842	blinded
13843	blinded
13851	blinded
13853	blinded
13885	blinded
13912	blinded
14097	blinded
14109	blinded
14114	blinded
14115	blinded
14121	blinded
14122	blinded
14154	blinded
14777	blinded
14778	blinded
14799	blinded
14800	blinded
14802	blinded
14803	blinded
14804	blinded
14805	blinded
14971	blinded
14972	blinded
15072	blinded
15210	blinded
15211	blinded
15213	blinded
15376	blinded
15378	blinded
15380	blinded
15387	blinded
15389	blinded
15390	blinded
15391	blinded
15790	blinded
15791	blinded
15793	blinded
15794	blinded
15795	blinded
16173	blinded
16174	blinded
19051	blinded
19055	blinded
19056	blinded
19057	blinded
19058	blinded
19059	blinded
19060	blinded
19061	blinded
19062	blinded
19063	blinded
19064	blinded
19066	blinded
19067	blinded
19068	blinded
19069	blinded
19070	blinded
19071	blinded
19072	blinded
19073	blinded
19074	blinded
19075	blinded
19076	blinded
19089	blinded
19091	blinded
19092	blinded
19093	blinded
19094	blinded
19096	blinded
19110	blinded
19111	blinded
19112	blinded
19137	blinded
19138	blinded
19150	blinded
19153	blinded
19154	blinded
19161	blinded
19179	blinded
19180	blinded
19181	blinded
13427	Quality Control
13445	Quality Control
13451	Quality Control
13456	Quality Control
13460	Quality Control
13465	Quality Control
13485	Quality Control
13487	Quality Control
13488	Quality Control
13714	Quality Control
13719	Quality Control
13723	Quality Control
14033	Quality Control
14091	Quality Control
14098	Quality Control

## Sheet: Peptide information
Protein ID	Mass (Da)	CE-time (min)	Amplitude	Frequency	Sequence	Protein	Start	Stop	calc. mass (Da)
13	806.311	31.3563	155.645	30
70	824.482	19.9216	900.962	122
85	826.257	33.0255	218.309	56
124	831.447	22.948	972.48	95
126	831.505	18.9817	39.5267	24
138	832.432	23.5909	128.101	66
180	838.466	34.8155	89.5096	73
183	839.866	18.4215	137.663	26
189	840.486	19.9203	1010.59	110
213	846.376	25.9635	125.578	124
271	854.46	20.599	182.032	48
384	869.404	22.9529	113.241	17
417	876.427	34.8153	87.5305	38
434	879.556	20.0283	33.5567	30
498	884.327	26.0146	76.4938	24
499	884.359	25.0505	57.2907	44
561	887.833	18.0913	1532.21	39
657	891.527	34.7598	480.443	96
691	892.304	35.0077	320.851	99
742	897.405	25.8569	75.0807	98
847	907.564	35.268	43.9524	50
885	911.304	34.0986	311.07	127
912	914.41	31.3534	1640.84	55
931	915.271	34.8469	98.9619	78
992	922.558	24.0551	53.3356	43
1050	926.417	26.3744	104.646	117
1051	926.424	27.5745	53.5613	40
1081	928.573	20.4759	72.68	53	AIKKEELV	Secretogranin-1 (Chromogranin B)	207	214	928.559
1101	931.248	34.965	70.3733	64
1120	933.411	25.4564	47.735	90
1177	936.495	24.637	233.767	150	ENKFAVET	Integral membrane protein 2B	255	262	936.455
1267	946.507	25.2983	43.1422	58
1311	949.257	34.1563	170.633	41
1324	950.574	24.1337	86.6065	103
1373	953.85	18.3858	118.618	19
1579	973.257	35.4725	185.281	135
1714	984.454	26.3235	138.802	137
1715	984.554	25.4732	46.0084	44	PPEPVPPPR	Neurosecretory protein VGF	487	495	984.539
1742	986.488	24.821	29.8863	19
1781	988.575	35.6544	272.886	133
1872	998.53	24.9946	53.4033	24
1940	1004.51	20.7933	32.4481	27
1941	1004.6	36.071	99.5692	73
2065	1013.43	25.1844	160.194	122	FMSDTREE	Secretogranin-1	430	437	1013.41
2074	1014.52	20.5138	118.636	42
2101	1016.3	35.5285	953.743	147
2108	1016.51	25.4959	48.83	39	IAEAEEDKI	Secretogranin-3	46	54	1016.5
2169	1021.79	36.3372	92.1906	18
2202	1022.53	31.5323	540.061	35
2243	1023.59	20.7845	42.7686	22
2340	1033.49	25.6829	47.6209	56
2431	1038.8	19.9981	125.686	27
2429	1038.8	45.7854	109.003	11
2496	1041.58	36.7914	120.792	83
2595	1046.53	25.7797	40.6175	64	RNSMIPSAAT	Calsyntenin-3	840	849	1046.52
2658	1052.49	25.5885	49.527	47
2660	1052.56	24.0179	48.3175	24
2665	1053.52	25.253	57.3977	103
2676	1054.58	36.3807	60.9784	56
2683	1055.61	25.7049	469.308	154	APPEPVPPPR	Neurosecretory protein VGF	486	495	1055.58
2709	1058.54	20.7182	63.7126	27
2812	1064.51	27.1378	36.1388	32	LHLPADDVVS	Neurosecretory protein VGF	462	471	1064.55
2828	1065.61	20.8869	90.2907	74	GHVLAKELEA	Insulin-like growth factor II	139	148	1065.58
2886	1067.82	18.3203	692.757	40
2904	1068.48	24.9412	108.431	108	AERPLNEQI	Secretogranin-3	38	46	1068.56
3035	1073.35	34.9636	8235.49	36
3036	1073.35	35.9026	12105.5	86
3037	1073.35	37.0892	10214.1	40
3075	1075.63	25.5841	43.6279	29
3177	1079.81	22.3875	90.768	20
3175	1079.81	20.0004	160.537	23
3192	1079.83	46.1417	251.756	12
3204	1079.83	36.2126	85.5961	23
3209	1079.84	42.5183	58.3808	12
3240	1082.55	23.747	63.8693	121
3241	1082.65	26.1523	116.474	130	APPPPAAPLPR	Sortilin	39	49	1082.62
3250	1083.5	27.1405	140.492	130
3251	1083.55	25.6147	262.09	114	FENKFAVET	Integral membrane protein 2B	254	262	1083.52
3271	1084.49	25.3645	112.583	73
3310	1085.63	36.3946	167.437	109
3380	1094.34	35.925	58.5934	44
3396	1094.61	25.9875	492.783	146	SPPLAETGAPR	ProSAAS	47	57	1094.57
3437	1096.53	26.3789	54.8693	27
3442	1096.84	21.6511	113.793	28
3449	1096.85	20.1886	219.549	42
3460	1096.86	36.1225	146.053	24
3474	1096.86	41.0127	125.693	15
3482	1096.86	47.945	263.423	18
3708	1110.3	40.0835	987.287	40
3711	1110.31	37.6677	1067.89	35
3710	1110.31	36.1184	1118.67	68
3749	1111.3	34.9732	2668.12	96
3772	1111.8	18.1841	1342.14	83
3798	1113.8	18.3076	175.005	59
3876	1120.65	22.0289	132.667	46
3942	1122.28	34.9511	253.189	36
4000	1126.26	34.9918	103.339	28
4036	1127.28	34.9195	677.851	44
4094	1130.37	35.1883	589.807	139
4104	1130.63	27.0658	153.088	95	ERAPLPPPAPS	Neurosecretory protein VGF	219	229	1130.61
4161	1135.28	35.0445	233.899	33
4162	1135.56	27.0284	68.5285	93	HDVGSELPPEG	ProSAAS	224	234	1135.51
4356	1137.87	21.7166	73.8359	29
4225	1137.87	23.0597	219.263	37
4194	1137.87	28.3559	154.052	27
4380	1137.88	36.2593	255.393	31
4275	1137.88	45.2972	258.498	18
4382	1137.88	42.0861	83.0222	23
4401	1137.89	40.875	109.023	22
4410	1137.89	46.6395	100.318	21
4534	1139.56	21.1412	74.004	57
4615	1140.53	21.1769	137.515	83
4653	1142.53	27.4861	131.069	44
4701	1142.81	18.4353	463.015	38
5099	1150.61	26.5461	84.1147	75	APAPARDELPD	Neurosecretory protein VGF	512	522	1150.56
5247	1152.34	35.2724	158.144	25
5486	1153.32	35.4785	305.263	101
5627	1153.58	22.213	156.434	129
5738	1154.54	27.5981	68.1544	73
5790	1154.88	57.9489	459.197	18
6094	1154.89	19.5978	316.442	41
5798	1154.89	20.8708	246.513	51
6049	1154.9	40.848	93.189	20
6402	1154.9	24.3308	241.293	38
6172	1154.91	42.1204	92.1404	24
6912	1156.64	37.1292	45.1718	38
7029	1158.62	27.0248	61.0771	87	EDVGSNKGAIIG	Amyloid beta A4 protein	693	704	1158.59
7319	1160.39	35.4564	391.47	136
7514	1163.58	21.2151	172.53	55
7673	1163.81	18.0434	1356.95	84
7912	1165.81	18.3096	358.378	69
8006	1168.31	35.1051	346.231	51
8136	1169.65	26.9078	501.783	50	NAPPEPVPPPR	Neurosecretory protein VGF	485	495	1169.62
8207	1171.62	28.7397	61.9183	59	DELAPAGTGVSR	Amyloid-like protein 1	568	579	1171.58
9122	1179.79	18.285	429.191	24
9325	1182.67	37.0685	149.5	52
9371	1183.49	30.1052	28.2971	31	DDDKEDEVGY	Testican-1	428	437	1183.45
9404	1183.66	27.4896	100.147	103	DPPAIPPRQPP	Son of sevenless homolog 2	1171	1181	1183.63
9520	1184.52	27.9236	37.627	36
9730	1186.56	27.2115	287.785	116	HELDSASSEVN	Osteopontin	304	314	1186.51
9618	1186.6	19.57	223.889	50
9811	1187.39	35.4521	148.292	75
10221	1193.3	34.8909	135.107	32
10328	1194.6	28.7982	137.927	60	DVKEMIFNAE	Amyloid-like protein 2	660	669	1194.56
10382	1195.9	20.4907	169.791	30
10630	1195.9	28.0092	288.06	39
10549	1195.92	58.0196	387.124	25
11010	1195.93	46.0873	100.342	11
11229	1196.36	36.3663	45609.2	67
11307	1197.55	21.1859	51.0053	49
11428	1197.69	28.9113	68.8856	77	DAPPPPAAPLPR	Sortilin	38	49	1197.65
11444	1198.65	26.7482	101.388	112	AAAVAVAEAEARA	Trophinin	649	661	1198.63
11936	1205.61	27.3335	199.383	68	EGDFLAEGGGVR	Fibrinogen alpha chain	24	35	1205.57
12194	1208.61	26.5217	85.2176	71	NYPSLELDKM	Secretogranin-1 (Chromogranin B)	388	397	1208.57
12496	1212.67	21.4986	85.4902	50	GHVLAKELEAF	Insulin-like growth factor II	139	149	1212.65
12497	1212.93	21.8329	542.984	28
13524	1212.94	24.6533	402.153	30
12633	1212.94	20.087	435.947	47
12924	1212.94	22.4917	376.635	24
12515	1212.94	23.42	427.049	45
12566	1212.94	25.4513	147.224	32
13316	1212.94	45.6078	243.622	18
13040	1212.94	36.2051	297.983	39
13258	1212.94	37.5354	127.106	26
13283	1212.95	40.8056	179.24	25
13574	1212.95	41.9909	152.188	23
12593	1212.95	47.5519	625.974	26
14144	1217.56	21.7967	93.0219	92	HFSDEDKDPE	Neuroendocrine protein 7B2 (Secretogranin-V)	203	212	1217.48
14458	1218.34	35.5803	2710.74	61
14736	1219.69	27.1343	50.3554	35
14869	1220.63	21.4324	64.0602	58
15005	1222.63	27.3496	74.4238	71	AVPGPKDGSAPEV	Neurosecretory protein VGF	47	59	1222.62
15070	1223.44	30.346	48.3566	47
15265	1229.62	27.3773	72.7112	78
15819	1235.61	26.8332	77.8707	59
16566	1240.32	35.5158	327.91	38
16611	1241.67	28.7249	85.2306	49	DPPPPPLPAERG	Beta-1,3-N-acetylglucosaminyltransferase lunatic fringe	27	38	1241.64
16816	1245.28	35.5083	276.625	69
16933	1247.57	27.0203	72.2203	36	ATDEDITSHME	Osteopontin	184	194	1247.5
17063	1250.29	35.664	2695.48	15
17258	1250.61	27.5882	226.024	103	DHDVGSELPPEG	ProSAAS	223	234	1250.54
18212	1253.97	45.8236	393.952	22
17520	1253.97	47.4693	171.873	27
17514	1253.97	40.9325	160.081	16
17864	1253.98	58.0476	198.535	25
18477	1257.39	35.8921	243.091	70
18707	1259.58	27.4623	78.0609	77
19071	1262.63	27.5623	87.4346	48	GEGDFLAEGGGVR	Fibrinogen alpha chain	23	35	1262.59
19211	1264.8	28.409	164.904	31	IIASVPLAASPAR	Neuronal pentraxin receptor	22	34	1264.75
19245	1265.63	27.2242	76.698	69	SpGPDGKTGPpGPA	Collagen alpha-1(I) chain	546	559	1265.59
19735	1270.97	19.3149	321.935	35
19625	1270.98	20.5027	313.503	48
19762	1270.98	21.7425	396.97	40
19857	1270.98	47.0833	290.461	24
19537	1270.98	22.9519	442.656	42
19556	1270.98	45.712	316.153	15
20368	1270.99	24.3151	415.628	41
19851	1270.99	44.9587	150.643	15
20252	1270.99	40.842	108.022	25
20237	1270.99	37.8389	115.356	27
20037	1271	48.298	534.646	25
19832	1271	36.375	354.945	40
19969	1271	33.064	155.639	40
20645	1271	42.3035	178.244	34
20785	1271.67	27.441	116.279	31	EKGLSAEPGWQA	Chromogranin-A	214	225	1271.61
20970	1272.27	35.5322	989.675	76
21051	1272.63	27.73	92.6535	37
21241	1273.36	35.9384	459.238	70
21251	1273.62	27.7149	63.0046	39	SVNPYLQGQRL	Neuroendocrine protein 7B2 (Secretogranin-V)	182	192	1273.68
21896	1276.43	35.6981	1068.21	145
22058	1279.34	34.9455	77.7809	22
22220	1281.62	23.175	47.6902	42
22376	1283.4	35.9078	84.5919	91
22492	1283.59	28.6785	95.3022	100
22839	1290.34	35.6302	590.225	42
23647	1295.33	35.0474	402.811	31
23811	1297.64	27.391	80.5469	42	QELGKLTGPNNQ	Secretogranin-2	203	214	1297.66
24081	1300.67	29.7029	84.7712	115	DELAPAGTGVSRE	Amyloid-like protein 1	568	580	1300.63
24503	1306.66	27.9822	32.8567	18	APEDLEWERY	Secretogranin-1 (Chromogranin B)	353	362	1306.58
24573	1306.74	22.1629	645.343	119	VSPAAGSSPGKPPR	Cystatin-C	21	34	1306.7
24975	1311.99	19.8033	230.923	21
25703	1312	29.0435	189.597	40
24979	1312	25.7063	144.495	27
25361	1312.01	40.664	71.7125	20
25923	1312.67	21.9618	69.4226	27
26064	1314.38	35.8259	179.703	29
26142	1314.66	31.5981	1558.45	31
26236	1316.31	35.4395	258.087	36
26435	1317.43	38.9709	115.207	33
26518	1317.68	27.735	99.7583	58	GRpGEVGPpGPpGP	Collagen alpha-1(I) chain	917	930	1317.63
26675	1319.64	28.1211	187.982	56	AVEEPSSKDVME	Chromogranin-A	120	131	1319.59
26889	1321.65	28.1287	82.9872	46	ApGDRGEpGPpGPA	Collagen alpha-1(I) chain	798	811	1321.59
26950	1321.75	18.3333	620.535	54
27048	1322.44	36.2005	147.966	77
27135	1322.73	22.1293	229.998	75
27315	1323.75	18.4629	282.731	42
27399	1324.5	29.3737	29.5502	51
27447	1325.7	27.7505	78.084	60	APPGRPEAQPPPL	Neurosecretory protein VGF	23	35	1325.71
27507	1326.76	28.5779	217.785	96	VPERAPLPPPAPS	Neurosecretory protein VGF	217	229	1326.73
27626	1328.32	35.5777	88.9231	13
27675	1329.02	23.057	439.326	37
27766	1329.03	24.2453	163.622	45
28533	1329.03	29.6627	271.872	45
27669	1329.03	21.7627	424.525	26
27701	1329.03	19.8888	458.44	48
28753	1329.04	40.4739	123.474	18
28433	1329.04	41.6904	125.738	25
28244	1329.04	45.3064	291.629	14
28437	1329.04	43.6855	146.736	18
28703	1329.05	46.0847	132.51	19
28458	1329.05	47.6058	584.483	24
27953	1329.05	57.8739	208.007	23
28051	1329.09	35.8305	294.417	40
29176	1333.44	35.9308	222.443	125
29628	1336.73	22.5524	836.992	154	PGPKDGSAPEVRGA	Neurosecretory protein VGF	49	62	1336.67
29872	1337.29	35.3679	140.563	34
30140	1340.67	27.8073	80.9616	109
30300	1342.44	35.433	293.689	94
30366	1342.68	27.7998	70.7798	42
30649	1347.71	28.9441	78.4263	111
30852	1349.45	36.3319	71.5017	53
30960	1349.67	28.2476	335.755	101	SGEGDFLAEGGGVR	Fibrinogen alpha chain	22	35	1349.62
31245	1352.4	27.2736	39.6503	59
31356	1352.51	30.2482	65.5153	49
31431	1352.75	22.2657	257.113	42
31883	1355.7	28.2083	49.7467	24	SAERPLNEQIAE	Secretogranin-3	37	48	1355.67
32130	1358.42	36.6466	5501.99	70
32285	1358.43	36.0777	6220.94	39
32497	1360.67	28.056	104.512	85	HSGFEDELSEVL	Chromogranin-A	97	108	1360.61
32609	1361.68	27.4441	102.926	79
32720	1363.46	36.1557	96.8496	84
33330	1370.05	40.9663	83.5219	16
33351	1370.05	46.0848	153.272	21
33996	1371.7	29.9532	90.7604	95	DELAPAGTGVSREA	Amyloid-like protein 1	568	581	1371.66
34264	1380.38	35.7234	1102.19	64
34410	1380.79	28.0486	104.204	42	VIIPNEKSLQLQ	Mimecan	63	74	1380.8
34669	1386.68	28.6197	370.618	116	ISHELDSASSEVN	Osteopontin	275	287	1386.63
34779	1387.05	22.7156	334.133	34
34992	1387.07	19.2945	188.712	31
35146	1387.08	20.4158	146.475	38
35665	1387.08	23.9255	272.014	40
35596	1387.08	46.9431	89.16	16
35271	1387.08	45.8017	191.899	23
35879	1388.74	27.9704	311.584	84	SVNPYLQGQRLD	Neuroendocrine protein 7B2 (Secretogranin-V)	182	193	1388.7
35998	1390.49	36.2575	223.227	61
36180	1391.34	35.435	137.256	18
36277	1391.77	18.3298	309.707	57
36474	1392.69	21.9738	82.9933	91
36617	1393.78	18.5414	633.654	49
36673	1394.52	30.9542	228.466	33
36789	1396.38	36.1354	2070.31	28
37189	1399.44	36.0555	146.087	121
37415	1404.73	29.4891	167.372	125	HDVGSELPPEGVLG	ProSAAS	224	237	1404.69
37636	1407.75	28.656	86.0836	45	ANPHPFAVVPSTAT	Calsyntenin-1	848	861	1407.71
37886	1409.63	22.1147	239.553	148
38052	1409.76	18.5002	224.675	49
38171	1410.74	23.2703	68.1215	34
38391	1412.37	36.3292	189.564	26
38443	1412.76	28.6675	49.282	20	APPGRPEAQPPPLS	Neurosecretory protein VGF	23	36	1412.74
38583	1417.73	23.2521	57.983	73	DLSGHNLANPHPF	Calsyntenin-1	841	853	1417.67
38702	1418.33	35.5875	160.135	36
38893	1422.56	37.1824	182.402	67
39085	1422.67	21.9019	205.372	94
39146	1423.58	29.8477	49.0458	83
39270	1423.66	22.1669	132.822	68	SAIEAELEKVAHQ	Chromogranin-A	438	450	1423.73
39327	1425.67	22.3113	55.9775	48
39795	1428.05	20.5614	91.0343	14
39576	1428.1	40.8539	45.5985	13
39991	1428.69	29.3537	53.8578	76
40033	1428.75	22.3736	87.4761	28
40207	1434.33	36.1228	215.477	32
40274	1435.67	29.0558	54.1613	48
40486	1436.46	30.8778	160.11	60
40847	1438.49	36.416	387.727	124
40866	1438.7	21.7958	41.5316	31
40963	1440.67	29.6155	30.4426	31
41707	1445.11	40.8425	84.3081	16
41218	1445.12	45.7812	146.781	16
41119	1445.12	22.7913	250.399	24
41376	1445.12	26.0686	218.943	29
41806	1445.12	24.5463	178.598	30
41360	1445.12	21.3686	403.309	29
41974	1448.69	29.412	208.226	70	EAVEEPSSKDVME	Chromogranin-A	119	131	1448.63
42198	1449.7	22.039	92.0602	90
42362	1451.72	28.8419	75.4959	58	SpGSpGPDGKTGPpGP	Collagen alpha-1(I) chain	543	558	1451.65
42551	1453.55	30.4711	48.0717	53
42754	1458.74	20.4765	70.5809	23
42871	1460.73	31.5403	1886.8	32
43005	1462.73	31.3899	155.018	71	DHDVGSELPPEGVL	ProSAAS	219	236	1462.69
43109	1464.7	30.5724	1247.44	116	DSGEGDFLAEGGGVR	Fibrinogen alpha chain	21	35	1464.65
43410	1466.72	22.0855	84.7934	74
43616	1467.68	27.0877	133.269	133
44054	1474.76	28.3425	100.943	47
44123	1475.77	30.0512	201.142	131	HDVGSELPPEGVLGA	ProSAAS	224	238	1475.73
44312	1476.74	29.1014	53.7723	56	YGEEGAPGKWQQQ	Secretogranin-1 (Chromogranin B)	474	486	1476.66
44462	1479.76	18.4645	138.76	11
44533	1481.88	28.8739	117.536	64	TVIIPNEKSLQLQ	Mimecan	62	74	1481.85
45138	1490.43	35.4835	236.786	91
45294	1494.62	30.2346	71.5422	90
45399	1495.51	36.5961	69.5989	84
45572	1499.74	29.8853	95.3265	99	LDDLQPWHSFGAD	Amyloid beta A4 protein	615	627	1499.67
45788	1500.71	22.9856	821.442	152	SVPHFSDEDKDPE	Neuroendocrine protein 7B2 (Secretogranin-V)	200	212	1500.64
45724	1500.75	29.0273	70.2519	41	LNEQIAEAEEDKI	Secretogranin-3	42	54	1500.73
45982	1502.64	30.8165	685.485	40
46045	1502.79	28.3871	117.888	55	SVNPYLQGQRLDN	Neuroendocrine protein 7B2 (Secretogranin-V)	182	194	1502.75
46106	1503.16	19.2633	81.1475	12
46344	1503.16	40.7912	53.9125	8
46220	1503.17	45.6027	42.6936	11
46540	1504.48	36.1871	229.973	48
46617	1506.81	23.1274	158.121	51	AVPGPKDGSAPEVRGA	Neurosecretory protein VGF	47	62	1506.78
46865	1515.73	29.7916	44.1141	58	SHTSDSDVPSGVTEV	Clusterin	391	405	1515.67
47143	1519.76	31.8653	303.807	141	DHDVGSELPPEGVLG	ProSAAS	219	237	1519.72
47175	1520.48	36.9454	892.4	50
47338	1520.82	29.6618	84.4668	40
47426	1522.76	22.2915	105.237	40
47612	1523.74	22.1841	319.805	63
47741	1525.53	36.801	63.6356	78
47940	1528.76	23.5231	54.3237	52	NPADPQRIPSNPSH	EGF-containing fibulin-like extracellular matrix protein 1	142	155	1528.74
48140	1535.74	29.9977	1881	119	ADSGEGDFLAEGGGVR	Fibrinogen alpha chain	20	35	1535.69
48322	1536.84	41.621	98.8989	19
48728	1542.78	23.2385	621.237	112	RISHELDSASSEVN	Osteopontin	274	287	1542.73
48984	1550.67	36.0894	58.2352	46
49095	1550.67	27.4705	596.459	156
49316	1552.55	36.8172	69.1448	54
49413	1552.61	30.7767	131.888	112	VTEDDEDEDDDKE	Testican-1	420	432	1552.55
49693	1559.68	28.9849	47.0153	59	NQGSSQETDKLAPVS	Secretogranin-2	552	566	1559.74
50011	1563.86	30.2049	47.4147	43	APPEPVPPPRAAPAPT	Neurosecretory protein VGF	486	501	1563.84
50054	1564.37	35.6059	96.1259	22
50203	1568.89	20.3639	242.581	46	GHVLAKELEAFREA	Insulin-like growth factor II	139	152	1568.83
50661	1579.74	20.1393	129.387	82
50801	1580.72	29.5295	159.051	44
50966	1584.78	29.8413	78.2274	53
51183	1588.81	28.9557	141.7	40	HDVGSELPPEGVLGAL	ProSAAS	224	239	1588.81
51284	1589.82	20.6593	261.709	71	ALHPEEDPEGRQGR	Brevican core protein	879	892	1589.75
51648	1590.8	40.0022	105.738	32
51347	1590.81	32.4649	1202.07	140	DHDVGSELPPEGVLGA	ProSAAS	223	238	1590.71
51334	1590.81	36.1716	118.505	32
51851	1596.58	31.9957	279.776	58
51940	1596.83	30.3201	875.098	131	KVEQAVETEPEPEL	Apolipoprotein E	19	32	1596.79
52028	1597.77	23.4014	257.223	36
52158	1600.56	37.0468	87.6351	43
52244	1601.84	29.1864	52.198	25	SVNPYLQGQRLDNV	Neuroendocrine protein 7B2 (Secretogranin-V)	182	195	1601.82
52378	1604.82	29.8944	102.901	52	AEPEGGPASEGAARPLP	Macrophage colony-stimulating factor 1	453	469	1604.78
52544	1606.8	31.4698	1231.55	41
52825	1613.88	24.1047	63.0804	49	VGGGEQPPPAPAPRRE	Xylosyltransferase 1	51	66	1613.83
52910	1614.77	39.7323	76.9569	13
53060	1614.84	31.5421	434.983	156	DELAPAGTGVSREAVSG	Amyloid-like protein 1	568	584	1614.78
53390	1621.73	18.2142	1001.86	89
53580	1623.65	31.1045	503.986	100	AVTEDDEDEDDDKE	Testican-1	419	432	1623.59
53809	1628.8	20.7475	299.349	99	KSVPHFSDEDKDPE	Neuroendocrine protein 7B2 (Secretogranin-V)	199	212	1628.73
53950	1630.88	29.5118	84.5791	33	SVFQELGKLTGPNNQ	Secretogranin-2	200	214	1630.83
54276	1636.78	20.5965	117.541	65	DTKENREEARFQD	Secretogranin-1 (Chromogranin B)	491	503	1636.74
54418	1636.79	22.7127	610.488	152	NYPSLELDKMAHGY	Secretogranin-1 (Chromogranin B)	388	401	1636.76
54542	1640.96	23.5487	94.9056	55	ETPAPQVPARRLLPP	ProSAAS	246	260	1640.94
54631	1642.76	30.3564	85.4881	101	SKPDNPGEDAPAEDMA	Neuropeptide Y	31	46	1642.68
54813	1647.7	18.3039	105.389	13
55080	1652.79	23.0674	166.896	66	NYPSLELDKmAHGY	Secretogranin-1 (Chromogranin B)	388	401	1652.75
55307	1655.79	30.6913	363.978	144
55400	1656.88	20.9697	75.7813	38
55612	1659.81	27.4068	388.452	154
55698	1661.83	31.1177	194.867	73	ADHDVGSELPPEGVLGA	ProSAAS	222	238	1661.79
55926	1666.88	30.79	246.604	139	QPPPPAPAPARDELPD	Neurosecretory protein VGF	507	522	1666.83
56248	1672.84	30.2662	320.688	34	LNQGSSQETDKLAPVS	Secretogranin-2	551	566	1672.83
56582	1678.85	30.3094	76.1449	69
57063	1690.66	30.8709	497.271	44
57147	1692.91	31.3774	103.464	116	LAGQSQPPPPPPPKWP	Roquin	1002	1017	1692.9
57442	1700.92	29.5639	91.5639	56	SVNPYLQGQRLDNVV	Neuroendocrine protein 7B2 (Secretogranin-V)	182	196	1700.88
57563	1702.99	20.8259	89.8562	37	ALHPEEDPEGRQGRL	Brevican core protein	879	893	1702.84
57627	1703.89	33.0072	204.641	130	DHDVGSELPPEGVLGAL	ProSAAS	219	239	1703.84
57891	1709.81	20.9936	544.236	47	QLDDQSAETHSHKQS	Osteopontin	229	243	1709.76
58003	1713.9	23.7362	203.561	53	GSKGPLDQLEKGGETAQ	Heparin cofactor 2	20	36	1713.85
58375	1727.92	32.1256	276.102	150	DELAPAGTGVSREAVSGL	Amyloid-like protein 1	568	585	1727.87
58520	1729	25.6502	90.9112	90
58857	1731.83	30.5967	306.909	101	HSGFEDELSEVLENQ	Chromogranin-A	97	149	1731.76
58994	1732.88	31.363	560.797	132	AADHDVGSELPPEGVLGA	ProSAAS	217	238	1732.83
59087	1734.86	19.5836	88.0762	52	GEGHHRVQENQMDKA	Secretogranin-1 (Chromogranin B)	442	456	1734.79
59173	1737.93	31.385	49.2755	40	IKDDVILNEPSADAPAA	Integral membrane protein 2B	94	110	1737.88
59244	1738.68	32.161	77.5821	68	AVTEDDEDEDDDKED	Testican-1	419	433	1738.62
59380	1741.83	30.5598	103.373	89	GAAGPpGpPGppGARGPPGD	Collagen alpha-1(XXIII) chain	181	200	1741.8
59693	1752.86	31.5912	1272.22	41
59758	1754.94	23.8174	135.891	42	LVDREKGLSAEPGWQA	Chromogranin-A	210	225	1754.9
59896	1756.89	19.8138	180.618	85	KKSVPHFSDEDKDPE	Neuroendocrine protein 7B2 (Secretogranin-V)	198	212	1756.83
60060	1759.9	30.2022	79.5908	49	ESVFQELGKLTGPNNQ	Secretogranin-2	199	241	1759.87
60472	1771.97	30.0245	258.856	127	SVNPYLQGQRLDNVVA	Neuroendocrine protein 7B2 (Secretogranin-V)	182	197	1771.92
61093	1796.68	32.5978	66.6911	37	VTEDDEDEDDDKEDE	Testican-1	420	434	1796.62
61368	1800.02	24.9965	606.578	147	APPEPVPPPRAAPAPTHV	Neurosecretory protein VGF	487	504	1799.97
61846	1809.08	21.21	40.0451	53	RIGLAEGLESEKKAVIP	Receptor-type tyrosine-protein phosphatase zeta	1624	1640	1809.04
61957	1813.88	31.5397	69.2962	34
62126	1816.98	33.5331	229.514	128	DHDVGSELPPEGVLGALL	ProSAAS	219	240	1816.92
62357	1819.86	23.5066	108.414	89
62500	1820.06	32.2253	99.9187	89	DVGSELPPEGVLGALLRV	ProSAAS	221	242	1820
62690	1825.92	36.2447	98.7541	70
63080	1841.01	32.6288	109.435	67	DELAPAGTGVSREAVSGLL	Amyloid-like protein 1	568	586	1840.95
63207	1841.77	36.2648	900.963	131
63647	1845.96	31.8656	238.935	85	AADHDVGSELPPEGVLGAL	ProSAAS	217	239	1845.91
63787	1849.68	18.3114	640.411	101
63986	1850.96	31.9727	109.934	86	SPQPPPPAPAPARDELPD	Neurosecretory protein VGF	505	522	1850.92
64448	1867.72	33.0712	1039.95	98	AVTEDDEDEDDDKEDE	Testican-1	419	434	1867.66
64624	1867.72	34.3524	711.637	50
64743	1869.92	31.2825	212.303	104
64930	1873	21.259	439.06	106	ALHPEEDPEGRQGRLLG	Brevican core protein	879	895	1872.94
65196	1878.66	30.8164	508.961	92
65317	1880.95	24.8315	76.5174	47	KVEQAVETEPEPELRQ	Apolipoprotein E	19	34	1880.95
65594	1887.99	32.317	151.9	60	ADHDVGSELPPEGVLGALL	ProSAAS	218	240	1887.96
65772	1889.89	30.8967	143.588	60	YGEEGAPGKWQQQGDLQ	Secretogranin-1 (Chromogranin B)	474	490	1889.85
66191	1894.87	24.783	76.4022	67	LEGQEEEEDNRDSSMK	Chromogranin-A	358	373	1894.79
66216	1898.94	31.5569	733.816	32
66400	1900.07	24.1875	508.76	126	SVNPYLQGQRLDNVVAK	Neuroendocrine protein 7B2 (Secretogranin-V)	182	198	1900.02
66475	1900.96	31.95	59.6936	42
66564	1901.63	28.965	141.998	52
66780	1905.97	31.8991	328.59	86	LHLPADDVVSIIEEVEE	Neurosecretory protein VGF	462	478	1905.96
66858	1907.99	21.5964	74.11	50	ADPAGSGLQRAEEAPRRQ	Cholecystokinin	26	43	1907.96
67317	1914.07	25.6655	1650.99	155	NAPPEPVPPPRAAPAPTHV	Neurosecretory protein VGF	485	503	1914.01
67398	1915.72	34.2395	163.719	110	EDDEDEDDDKEDEVGY	Testican-1	422	437	1915.66
67563	1917.03	24.993	220.375	146	VPPADPAGSGLQRAEEAPR	Cholecystokinin	23	41	1916.97
67973	1927.02	20.9972	69.5578	50	VAKKSVPHFSDEDKDPE	Neuroendocrine protein 7B2 (Secretogranin-V)	196	212	1926.93
68789	1950.91	35.4968	260.276	74
68983	1955.95	27.8061	151.66	125
69034	1956	32.49	222.66	55	SAEFPDFYDSEEPVSTH	Secretogranin-1 (Chromogranin B)	617	633	1955.81
69131	1957.12	25.4587	37.8761	31
69222	1959.04	32.4131	395.447	88	AADHDVGSELPPEGVLGALL	ProSAAS	217	240	1958.99
69604	1971.96	32.0277	164.708	91	TLNVNDPSPVPSSSSTYHA	Cell adhesion molecule 3	313	331	1971.92
69729	1973.07	26.7313	189.029	54	DHDVGSELPPEGVLGALLR	ProSAAS	219	241	1973.02
69977	1981.92	25.4657	51.2922	49	EGQEEEEDNRDSSMKLS	Chromogranin-A	359	375	1981.82
70227	1990.02	29.0613	77.9196	55
71064	2021.11	21.8451	322.441	140	ADPAGSGLQRAEEAPRRQL	Cholecystokinin	26	44	2021.04
71134	2023.81	33.5781	666.769	117	AVTEDDEDEDDDKEDEVG	Testican-1	419	436	2023.75
71365	2024.69	30.8295	250.519	43
71410	2026.08	20.383	133.526	43	VVAKKSVPHFSDEDKDPE	Neuroendocrine protein 7B2 (Secretogranin-V)	195	212	2026
71613	2028.17	21.6163	885.369	130	SVNPYLQGQRLDNVVAKK	Neuroendocrine protein 7B2 (Secretogranin-V)	182	199	2028.11
71707	2029.13	20.1467	232.14	69	ALHPEEDPEGRQGRLLGR	Brevican core protein	879	896	2029.05
71934	2031.98	25.0757	70.4252	56	GLQEAAEERESAREEEEA	Neurosecretory protein VGF	350	367	2031.9
72173	2041.05	24.9765	643.947	43	SAERPLNEQIAEAEEDKI	Secretogranin-3	37	54	2041
72233	2041.99	32.5574	150.752	108	ELSAERPLNEQIAEAEED	Secretogranin-3	35	52	2041.94
72514	2045	31.3111	557.173	36
72786	2053.18	20.5362	592.419	146	EAPVPTKTKVAVDENKAKE	Augurin	42	60	2053.11
72859	2054.03	28.9119	101.617	54
72961	2060.06	20.2814	60.4333	42	SDSQVSEEVKTRHSEKSQ	Secretogranin-1 (Chromogranin B)	144	161	2059.98
73017	2061.03	29.6335	88.0291	34
73187	2067.05	19.5953	82.7576	62	DAEFRHDSGYEVHHQKL	Amyloid beta A4 protein	672	688	2066.96
73405	2072.15	27.042	538.34	152	DHDVGSELPPEGVLGALLRV	ProSAAS	219	242	2072.09
73668	2077.07	25.4397	271.237	147	VLSEEKLSEQETEAAEKSA	Neuron-specific protein family member 1	167	185	2077.01
73874	2078.64	18.3465	271.063	45
74041	2079.64	18.3181	293.992	48
74137	2085.12	33.7502	175.132	84	DELAPAGTGVSREAVSGLLIM	Amyloid-like protein 1	568	588	2085.08
74429	2093.02	24.2283	76.5433	90
74805	2114.2	19.0522	164.463	73
74981	2115.14	26.1955	516.617	95	AADHDVGSELPPEGVLGALLR	ProSAAS	217	241	2115.1
75059	2115.81	34.4139	162.894	67	VTEDDEDEDDDKEDEVGY	Testican-1	420	437	2115.78
75144	2119.2	25.418	139.014	117
75394	2125.1	33.0216	521.23	155
75566	2125.99	25.6542	72.14	92	GGSLPSEEKGHPQEESEESN	Secretogranin-1 (Chromogranin B)	296	315	2125.9
75685	2128.97	26.0296	89.0986	117	EGQEEEEDNRDSSMKLSF	Chromogranin-A	359	376	2128.89
76013	2140.12	20.5611	284.017	81	NVVAKKSVPHFSDEDKDPE	Neuroendocrine protein 7B2 (Secretogranin-V)	194	212	2140.04
76144	2142.16	26.2825	46.4333	60
76296	2145.06	25.3994	62.3435	66
76452	2148.09	22.5056	86.6006	63
76579	2154.13	25.568	60.01	61	LSAERPLNEQIAEAEEDKI	Secretogranin-3	36	54	2154.08
76940	2166.09	27.8433	119.779	107
77242	2168.66	34.8839	289.544	117
77519	2179.03	25.313	76.9486	95	SGELEQEEERLSKEWEDS	Chromogranin-A	322	339	2178.96
77655	2184.65	34.9449	547.823	63
77999	2186.87	35.4197	3661.39	67
77995	2186.87	34.393	3015.43	50
77895	2186.87	36.356	4628.06	68	AVTEDDEDEDDDKEDEVGY	Testican-1	419	437	2186.81
78277	2192.07	26.2969	567.657	67	SSQAELKEAVEEPSSKDVME	Chromogranin-A	112	131	2192.02
78411	2200.24	23.1884	61.1507	70	DHDVGSELPPEGVLGALLRVK	ProSAAS	223	243	2200.19
78493	2201.2	22.5393	69.7242	43	VPPADPAGSGLQRAEEAPRRQ	Cholecystokinin	23	43	2201.13
78842	2214.22	26.484	148.332	97	AADHDVGSELPPEGVLGALLRV	ProSAAS	217	242	2214.16
79150	2222.16	26.6049	285.829	69	STKLHLPADDVVSIIEEVEE	Neurosecretory protein VGF	459	478	2222.13
79335	2224.82	34.527	434.023	54
79399	2226.1	26.147	77.7522	23
79425	2227.05	26.1429	114.502	38	SSQGGSLPSEEKGHPQEESEE	Secretogranin-1 (Chromogranin B)	293	313	2226.93
79462	2227.26	23.0204	63.6907	55	FDSDPITVTVPVEVSRKNPK	Clusterin	410	429	2227.18
79692	2239.15	26.25	92.2593	103	TAGGVpVTRpPDDSTSAPRDLV	Collagen alpha-1(VII) chain	218	239	2239.11
79934	2242.1	26.5277	149.788	78
79973	2243.18	26.8628	209.886	88	VDLSGHNLANPHPFAVVPSTAT	Calsyntenin-1	840	861	2243.13
80041	2243.25	19.0578	91.8568	41
80283	2250.21	22.2195	68.448	41
80373	2253.01	33.7214	171.63	37
80538	2257.23	19.5691	79.3905	21
80735	2269.66	35.3919	204.184	69
81033	2278.11	26.1672	340.789	152
81218	2281.21	27.0439	106.743	66
81508	2283.18	26.3076	614.532	156	ELSAERPLNEQIAEAEEDKI	Secretogranin-3	35	54	2283.12
81683	2288.22	26.7678	85.4702	55
81835	2292.72	34.949	250.536	58
81943	2295.16	22.8471	146.662	65
82190	2299.94	34.6076	139.765	71	AVTEDDEDEDDDKEDEVGYI	Testican-1	419	438	2299.9
82418	2307.6	18.4882	123.997	27
82570	2310.13	26.5871	158.744	91	ESPKEHDPFTYDYQSLQIGG	Phospholemman	21	40	2310.04
82583	2311.07	26.5467	87.2387	24
82642	2313.26	30.3175	75.9243	73
82769	2314.3	22.711	1044.34	157	VPPADPAGSGLQRAEEAPRRQL	Cholecystokinin	23	44	2314.21
82964	2320.43	23.2077	203.272	139	RIGLAEGLESEKKAVIPLVIVS	Receptor-type tyrosine-protein phosphatase zeta	1623	1644	2320.37
83143	2327.23	36.5187	196.887	30
83276	2327.24	34.9029	1390.15	147	DELAPAGTGVSREAVSGLLIMGAGG	Amyloid-like protein 1	568	592	2327.18
83456	2332.93	34.3655	125.541	55
83673	2341.12	26.7372	346.06	83	AQDLNAPSDWDSRGKDSYETS	Osteopontin	181	201	2341.01
83790	2342.3	22.9505	126.542	57	AADHDVGSELPPEGVLGALLRVK	ProSAAS	221	243	2342.26
83875	2343.24	34.9514	247.755	90	DELAPAGTGVSREAVSGLLImGAGG	Amyloid-like protein 1	568	592	2343.17
84384	2359.27	27.0026	121.263	23
84541	2368.24	21.239	111.86	87	LDNVVAKKSVPHFSDEDKDPE	Neuroendocrine protein 7B2 (Secretogranin-V)	192	212	2368.15
84616	2374.31	19.0966	133.332	71
84897	2377.25	28.0742	2252.89	156	DDPDAPLQPVTPLQLFEGRRN	Complement C4-A	1429	1449	2377.2
85192	2390.26	27.3268	544.6	146
85298	2391.47	23.4225	124.292	118
85487	2392.73	35.4802	401.245	91
85613	2395.07	26.8705	105.016	106	GSEEYRAPRPQSEESWDEED	Secretogranin-1 (Chromogranin B)	366	385	2394.98
85875	2409.28	27.6412	225.541	132
86001	2410.3	30.6214	273.128	147
86323	2414.71	35.4001	492.566	110
86573	2418.11	26.7473	549.646	153	GLQEAAEERESAREEEEAEQE	Neurosecretory protein VGF	350	370	2418.04
86638	2423.19	27.0283	55.2457	53	ESPKEHDPFTYDYQSLQIGGL	Phospholemman	21	41	2423.13
86732	2426.22	21.2702	221.659	48
86817	2428.11	27.1571	402.86	105	SSQGGSLPSEEKGHPQEESEESN	Secretogranin-1 (Chromogranin B)	293	315	2428.03
87061	2430.22	23.3283	142.539	75	KANDESNEHSDVIDSQELSKVS	Osteopontin	249	270	2430.11
87112	2430.63	35.4968	778.369	79
87373	2443.37	25.4549	201.161	86
87468	2444.24	20.7143	224.377	63
87619	2448.39	21.0672	427.727	136	SVNPYLQGQRLDNVVAKKSVPH	Neuroendocrine protein 7B2 (Secretogranin-V)	182	203	2448.32
87897	2462.29	23.5376	408.209	41	APPGRPEAQPPPLSSEHKEPVAGD	Neurosecretory protein VGF	23	46	2462.22
88029	2469.2	23.0119	103.431	48	LEGQEEEEDNRDSSMKLSFRA	Chromogranin-A	358	378	2469.11
88199	2471.3	35.5602	374.667	112	DELAPAGTGVSREAVSGLLIMGAGGGS	Amyloid-like protein 1	568	593	2471.23
88236	2472.11	34.1509	95.9707	77	FAEALPSDEEGESYSKEVPEME	Proenkephalin-A	237	258	2472.05
88418	2475.21	27.0948	737.311	85	HSGFEDELSEVLENQSSQAELK	Chromogranin-A	97	118	2475.14
88356	2475.28	24.7351	300.219	119
89021	2486.04	35.7647	1885.6	101	AVTEDDEDEDDDKEDEVGYIW	Testican-1	419	439	2485.98
88977	2486.05	35.0528	1355.24	50
89317	2500.33	19.991	114.946	103
89969	2521.33	27.8612	219.175	33
89820	2521.36	19.2591	764.802	129	FMETVAEKALQEYRKKHREE	Clusterin	430	449	2521.27
90196	2522.35	27.8986	3725.69	154
90309	2524.35	20.2672	156.857	53	RLDNVVAKKSVPHFSDEDKDPE	Neuroendocrine protein 7B2 (Secretogranin-V)	191	212	2524.26
90400	2527.42	19.7947	376.985	78
90576	2537.34	19.197	173.523	71
90848	2549.29	27.6624	87.5299	92	VGGLEEERESVGPLREDFSLSSSA	Amyloid-like protein 2	671	694	2549.22
90869	2551.33	20.9451	206.02	61
90960	2552.32	20.8272	260.427	43
91066	2561.37	31.0466	57.4132	47
91219	2577.27	20.9287	170.682	45	RGGKSGELEQEEERLSKEWEDS	Chromogranin-A	318	339	2577.19
91341	2582.19	23.0928	1178.51	36	NYPSLELDKMAHGYGEESEEER	Secretogranin-1 (Chromogranin B)	388	409	2582.12
91583	2584.37	35.6021	351.519	113	DELAPAGTGVSREAVSGLLIMGAGGGSL	Amyloid-like protein 1	568	595	2584.32
91933	2598.14	23.2227	456.033	34	NYPSLELDKmAHGYGEESEEER	Secretogranin-1 (Chromogranin B)	388	409	2598.12
92031	2601.42	35.555	87.4737	38
92128	2604.24	27.7322	423.795	67	HSGFEDELSEVLENQSSQAELKE	Chromogranin-A	97	119	2604.18
92192	2604.34	36.369	69.1195	39
92422	2614.21	27.9332	464.455	145	SSQGGSLPSEEKGHPQEESEESNVS	Secretogranin-1 (Chromogranin B)	205	229	2614.13
92568	2614.37	24.1126	217.436	42
93203	2642.26	28.5617	102.287	109	DQTVSDNELQEMSNQGSKYVNKE	Clusterin	23	45	2642.18
93277	2644.32	21.1032	344.79	114
93538	2658.32	19.294	204.07	53
93952	2672.45	28.2718	1287.99	137	Acetyl-ATKAVCVLKGDGPVQGIINFEQKES	Superoxide dismutase	2	26	2672.38
94378	2684.32	21.3819	476.094	103	SAAEKEKEMDPFHYDYQTLRIGG	FXYD domain-containing ion transport regulator 6	19	41	2684.25
94761	2698.41	22.5186	185.744	104	DSGAGERRGGAAVGGGEQPPPAPAPRRE	Xylosyltransferase 1	39	66	2698.33
94776	2699.17	28.7725	595.145	47
94918	2701.41	36.6442	1227.17	115
95121	2705.34	23.718	284.194	124
95324	2706.37	28.2957	121.312	75
95353	2709.39	20.4931	717.344	71	GQRLDNVVAKKSVPHFSDEDKDPE	Neuroendocrine protein 7B2 (Secretogranin-V)	189	212	2709.34
95729	2730.57	20.2362	160.624	45	ARPVKEPRGLSAASPPLAETGAPRRF	ProSAAS	34	59	2730.5
95790	2731.4	21.944	433.066	100
95935	2734.49	30.6659	126.48	87
96195	2745.25	28.4987	313.202	150	SSQGGSLPSEEKGHPQEESEESNVSM	Secretogranin-1 (Chromogranin B)	293	318	2745.17
96337	2751.49	25.0448	277.197	46	AAPAPTHVRSPQPPPPAPAPARDELPD	Neurosecretory protein VGF	496	522	2751.41
96471	2753.53	24.1718	97.2531	87
96573	2759.49	19.6093	188.184	60
96716	2763.38	28.7432	474.156	107
96942	2775.34	31.0357	596.789	21	VLENQSSQAELKEAVEEPSSKDVME	Chromogranin-A	107	131	2775.31
97053	2782.67	20.1065	388.292	49
97119	2783.44	29.4505	163.805	22
97261	2793.53	22.9403	161.469	37
97356	2797.47	21.7743	1922.99	53	SVNPYLQGQRLDNVVAKKSVPHFSD	Neuroendocrine protein 7B2 (Secretogranin-V)	182	206	2797.45
97440	2799.16	25.074	364.845	127	LNGAYKAIPVAQDLNAPSDWDSRGKD	Osteopontin	198	223	2799.27
97690	2811.49	22.3903	186.997	65	LDSGAGERRGGAAVGGGEQPPPAPAPRRE	Xylosyltransferase 1	38	66	2811.41
98010	2816.31	28.7385	1114.49	134	SSQGGSLPSEEKGHPQEESEESNVSMA	Secretogranin-1 (Chromogranin B)	293	319	2816.2
98014	2817.47	19.7376	629.139	136
98362	2833.43	28.9212	177.789	43
98533	2837.43	21.1788	471.944	86	LFRGGKSGELEQEEERLSKEWEDS	Chromogranin-A	316	339	2837.35
98837	2851.42	27.7009	407.257	134	SVSPWMSVLSEEKLSEQETEAAEKSA	Neuron-specific protein family member 1	160	185	2851.34
98937	2852.48	36.9213	336.852	53
99116	2861.4	21.6844	556.667	50
99428	2890.48	21.6371	477.709	34	SLHNRELSAERPLNEQIAEAEEDKI	Secretogranin-3	30	54	2890.44
99546	2896.25	34.8787	239.349	46
99628	2899.4	29.6443	65.9643	23
99658	2900.32	29.0448	191.351	52	GGSLPSEEKGHPQEESEESNVSMASLGE	Secretogranin-1 (Chromogranin B)	296	323	2900.26
99850	2902.37	29.2492	345.96	98
100084	2920.37	22.4227	183.544	90
100308	2923.51	36.0087	543.675	24
100268	2923.51	36.727	672.773	99
100756	2950.56	20.8823	279.046	48	LQGQRLDNVVAKKSVPHFSDEDKDPE	Neuroendocrine protein 7B2 (Secretogranin-V)	487	212	2950.48
101195	2982.72	19.967	4621.98	154	EAPVPTKTKVAVDENKAKEFLGSLKRQ	Augurin	42	68	2982.65
101450	2992.64	25.2473	130.277	59
101511	2993.71	25.0441	318.481	51
101512	2994.53	24.877	207.158	60	FSETDTQSTGEASVVSGPRVAQGYHQRT	Sodium/potassium/calcium exchanger 2	59	86	2994.41
101685	3001.49	34.5734	106.935	56
101793	3011.59	22.5317	2107.61	41	APPGRPEAQPPPLSSEHKEPVAGDAVPGPK	Neurosecretory protein VGF	23	52	3011.55
101937	3016.38	29.532	352.371	56	SSQGGSLPSEEKGHPQEESEESNVSMASL	Secretogranin-1 (Chromogranin B)	293	321	3016.32
101998	3019.54	24.7179	141.547	100
102134	3021.58	36.4042	143.522	45
102564	3065.4	26.0653	106.3	32	DPADASEAHESSSRGEAGAPGEEDIQGPTKA	Secretogranin-1 (Chromogranin B)	88	118	3065.34
102634	3068.46	30.029	177.524	97	DQTVSDNELQEMSNQGSKYVNKEIQNA	Clusterin	22	49	3068.4
102892	3073.42	29.725	338.857	145
102932	3077.59	20.6882	151.318	66
103169	3079.6	36.1316	676.816	25
103061	3079.61	37.0202	827.077	81
103286	3081.49	29.8093	274.12	31	EGDAKGLKEGETPGNFMEDEQWLSSISQ	Testican-2	23	50	3081.39
103387	3084.65	26.2969	520.798	68
103464	3085.47	20.5495	450.43	45
103631	3101.65	24.9367	99.6514	51
103795	3113.59	21.1152	177.011	98	YLQGQRLDNVVAKKSVPHFSDEDKDPE	Neuroendocrine protein 7B2 (Secretogranin-V)	186	212	3113.54
104125	3144.7	20.1212	336.718	48
104221	3153.38	35.6547	109.597	79
104387	3155.62	24.6753	460.556	68
104636	3173.68	22.9501	178.678	77	GRPEAQPPPLSSEHKEPVAGDAVPGPKDGSAP	Neurosecretory protein VGF	26	57	3173.57
104869	3186.78	25.4651	137.834	99	AGIEVQEIKEAEAVVETKMENKPTSSELQ	Peptidyl-glycine alpha-amidating monooxygenase	820	848	3186.6
104887	3187.8	23.1018	1218.54	38
105050	3192.67	37.6552	661.913	77
104963	3192.67	36.4474	656.874	31
105053	3192.68	38.7637	359.379	27
105160	3197.58	32.7869	85.7462	26
105385	3202.43	32.2592	3055.33	37
105361	3202.45	30.4965	7073.27	91	SSQGGSLPSEEKGHPQEESEESNVSMASLGE	Secretogranin-1 (Chromogranin B)	293	323	3202.38
105288	3202.47	36.4943	508.3	35
105741	3202.66	23.2121	123.506	44	DVKEMIFNAERVGGLEEERESVGPLRED	Amyloid-like protein 2	660	687	3202.56
105743	3203.51	28.1482	142.604	71
105915	3210.66	21.6492	303.545	80
0	3215.61	28.5272	2205.57	20
106087	3218.4	30.3056	1244.45	113	SSQGGSLPSEEKGHPQEESEESNVSmASLGE	Secretogranin-1 (Chromogranin B)	293	323	3218.38
106333	3221.59	22.6991	184.772	82	GGSQDKSLHNRELSAERPLNEQIAEAEED	Secretogranin-3	24	52	3221.52
106444	3223.17	20.0534	328.908	62	KANDESNEHSDVIDSQELSKVSREFHSH	Osteopontin	249	276	3223.48
106581	3229.8	25.0207	100.131	40
106609	3231.77	19.0066	323.114	50
106710	3240.31	30.1992	825.007	36
106924	3256.27	30.2221	331.306	14
107111	3279.66	25.3182	123.733	93
107251	3282.34	36.0531	1213.07	102
107641	3292.62	39.716	647.698	48
107737	3295.5	25.9775	190.557	107
107876	3298.42	36.1714	286.933	77
108011	3302.68	23.3138	342.312	110	GRPEAQPPPLSSEHKEPVAGDAVPGPKDGSAPE	Neurosecretory protein VGF	26	58	3302.62
108317	3311.71	25.6884	125.108	61
108564	3324.7	21.6158	363.222	85
109221	3350.58	30.7949	272.748	33
109324	3352.51	20.1926	170.91	47	KANDESNEHSDVIDSQELSKVSREFHSHE	Osteopontin	249	277	3352.52
109415	3353.83	23.6548	167.903	44
109594	3364.53	30.6285	118.745	52
109700	3369.76	23.6539	248.889	70	LEEEQEPLRKQFLSEENMATHFSQLSLH	Host cell factor C1 regulator 1	47	74	3369.63
109851	3376.7	23.1779	311.113	87
109897	3376.79	38.2573	367.644	52
110204	3386.78	22.2066	450.051	118
110368	3389.71	25.8635	447.33	117
110596	3401.73	23.4825	2804.36	158	GRPEAQPPPLSSEHKEPVAGDAVPGPKDGSAPEV	Neurosecretory protein VGF	26	59	3401.69
110881	3408.76	26.0446	160.191	92
111101	3422.63	32.8839	197.636	44
111107	3423.49	32.8636	184.747	53
111114	3423.6	21.5363	397.356	59
111364	3435.89	19.9749	245.893	51
111382	3437.67	31.1089	129.264	36
111442	3438.77	23.4935	257.267	79
111597	3446.31	21.4564	148.923	55
111731	3455.61	26.0055	124.932	38
111866	3460.67	29.8259	261.703	42
111926	3462.09	21.2424	1194.75	79
111965	3462.68	21.2496	2023.45	76	GGSQDKSLHNRELSAERPLNEQIAEAEEDKI	Secretogranin-3	24	54	3462.7
112100	3466.76	23.897	783.917	117
112264	3472.66	25.214	699.658	112
112574	3481.8	30.6171	441.843	117
112765	3488.4	25.4424	218.295	66
112856	3490.66	23.4883	383.508	94
113028	3494.55	33.0397	401.966	115
113371	3502.16	20.5119	127.413	47
113554	3510.77	26.1445	1104.61	42
113610	3510.81	32.6916	1066.63	38
113705	3510.82	21.748	28252.8	157	SVNPYLQGQRLDNVVAKKSVPHFSDEDKDPE	Neuroendocrine protein 7B2 (Secretogranin-V)	182	212	3510.74
113945	3510.85	27.1891	1723.83	34
114350	3524.8	31.7208	831.758	110
114666	3529.84	23.7011	1773.92	81
114856	3552.69	30.1493	72.1805	43
114966	3556.73	30.5818	65.4908	39
114968	3557.61	30.5664	187.814	50	GQGSSEDDLQEEEQIEQAIKEHLNQGSSQETD	Secretogranin-2	529	560	3557.55
114970	3557.82	21.9377	2162.58	44	GRPEAQPPPLSSEHKEPVAGDAVPGPKDGSAPEVR	Neurosecretory protein VGF	26	60	3557.79
115104	3559.77	19.4167	116.138	42
115307	3567.61	23.8801	352.934	85	APPGRPEAQPPPLSSEHKEPVAGDAVPGPKDGSAPE	Neurosecretory protein VGF	23	58	3567.76
115406	3568.29	29.2004	76.0656	48
115491	3571.07	21.4195	3603.69	20
115587	3580.82	30.6726	155.179	35
115668	3581.05	26.1288	875.014	58
115697	3582.75	26.3939	756.646	39
115805	3590.74	23.4881	1648.83	156
115988	3595.77	23.8855	529.799	128	PPGRPEAQPPPLSSEHKEPVAGDAVPGPKDGSAPEV	Neurosecretory protein VGF	24	59	3595.79
116156	3598.28	23.1252	205.617	50
116293	3605.4	21.5291	335.999	98	NAPSDWDSRGKDSYETSQLDDQSAETHSHKQS	Osteopontin	212	243	3605.55
116478	3614.82	22.0087	189.96	77	GRPEAQPPPLSSEHKEPVAGDAVPGPKDGSAPEVRG	Neurosecretory protein VGF	26	61	3614.81
116624	3624.7	31.4888	48.7648	25	FEDELSEVLENQSSQAELKEAVEEPSSKDVME	Chromogranin-A	100	131	3624.65
116877	3636.82	23.8739	428.176	80
117008	3638.47	21.3115	392.99	59
117020	3638.96	21.2795	631.381	56
117237	3644.8	29.3918	687.713	145
117475	3645.24	26.6921	1056.34	144
117618	3650.74	19.9	1074.19	133	NYPSLELDKMAHGYGEESEEERGLEPGKGRHH	Secretogranin-1 (Chromogranin B)	388	419	3650.68
117894	3666.76	19.9041	415.24	39
117980	3666.92	24.1635	6542.44	157	APPGRPEAQPPPLSSEHKEPVAGDAVPGPKDGSAPEV	Neurosecretory protein VGF	23	59	3666.83
118370	3670.2	26.1698	577.23	45
118389	3670.52	19.9547	176.774	19
118452	3672.71	21.9028	1550.25	89
118593	3676.86	36.5842	916.715	120
118785	3677.74	24.3032	1635.43	149
119165	3684.83	26.8475	350.014	32
119222	3685.85	25.4691	552.823	59
119503	3685.86	22.2111	10008.8	156	GRPEAQPPPLSSEHKEPVAGDAVPGPKDGSAPEVRGA	Neurosecretory protein VGF	26	62	3685.84
119183	3685.91	27.8014	242.155	29	GQGSSEDDLQEEEQIEQAIKEHLNQGSSQETDK	Secretogranin-2	529	561	3685.65
119593	3685.94	23.7126	753.792	38
119705	3687.78	20.5823	1070.11	114	KPGGSQDKSLHNRELSAERPLNEQIAEAEEDKI	Secretogranin-3	22	54	3687.85
119732	3688.02	24.1087	243.094	31
119909	3690.47	21.7961	493.119	132
120166	3693.89	36.6356	470.141	84
120415	3693.93	27.1501	334.152	108
120316	3693.95	39.4184	457.105	43
120589	3704.05	24.1577	314.1	44
120834	3718.68	21.7317	655.867	131	LNAPSDWDSRGKDSYETSQLDDQSAETHSHKQS	Osteopontin	211	243	3718.64
121048	3723.94	24.3832	122.415	19
121125	3730.72	20.6118	559.572	66
121316	3741.63	20.0969	562.999	106
121644	3758.11	27.3851	241.355	35
121774	3768.77	31.8429	420.782	145	SGFEDELSEVLENQSSQAELKEAVEEPSSKDVME	Chromogranin-A	98	131	3768.7
122038	3776.59	27.0771	1668.43	141	HSGFEDELSEVLENQSSQAELKEAVEEPSSKDVM	Chromogranin-A	97	130	3776.72
122274	3782.93	22.6791	341.241	105	PGRPEAQPPPLSSEHKEPVAGDAVPGPKDGSAPEVRGA	Neurosecretory protein VGF	25	62	3782.9
122395	3784.8	31.9426	171.667	51	SGFEDELSEVLENQSSQAELKEAVEEPSSKDVmE	Chromogranin-A	98	131	3784.7
122511	3788.04	25.2389	678.132	119
122653	3792.76	27.2507	535.398	105	HSGFEDELSEVLENQSSQAELKEAVEEPSSKDVm	Chromogranin-A	97	130	3792.72
122802	3797.05	26.7041	110.071	29
122927	3803.94	22.1735	2774.78	146
123159	3807.07	27.3919	125.754	43
123208	3810.79	24.4309	189.604	35
123355	3819.82	32.7437	147.493	74
123498	3822.96	22.4702	4856.55	57	APPGRPEAQPPPLSSEHKEPVAGDAVPGPKDGSAPEVR	Neurosecretory protein VGF	23	60	3822.93
123678	3826.76	19.9156	5500.63	32
123766	3828.29	24.4778	232.385	55
123989	3847.84	22.4718	520.371	39
124375	3874.92	22.2551	161.445	53
124463	3880.04	22.568	3364.57	155	PPGRPEAQPPPLSSEHKEPVAGDAVPGPKDGSAPEVRGA	Neurosecretory protein VGF	24	62	3879.95
124689	3881.87	24.5579	3291.49	157
125056	3897.93	24.614	661.86	114
125379	3903.08	25.7083	2382.52	127
125830	3905.8	27.7183	24285.6	110	HSGFEDELSEVLENQSSQAELKEAVEEPSSKDVME	Chromogranin-A	97	131	3905.76
126695	3921.82	27.7363	6998.77	125	HSGFEDELSEVLENQSSQAELKEAVEEPSSKDVmE	Chromogranin-A	97	131	3921.76
126628	3921.84	29.4917	5832.34	41
126613	3921.84	33.224	271.566	38
127292	3929.73	23.0658	3421.07	133
127498	3931.98	20.8679	4257.22	142	FPKPGGSQDKSLHNRELSAERPLNEQIAEAEEDKI	Secretogranin-3	20	54	3931.97
127763	3934.76	24.0194	494.691	142	VKQADSGSSEEKQLYNKYPDAVATWLNPDPSQKQN	Osteopontin	19	53	3934.9
128206	3943.8	30.1085	107.124	26
128188	3943.8	33.6544	309.228	25
128351	3944.75	24.4184	4286.6	138
128580	3945.67	22.1545	140.559	49
128749	3950.96	26.9127	924.081	33
128729	3951.04	23.9391	224.669	44
128762	3951.05	24.8272	1102.63	53
129026	3951.07	22.7689	27043.7	158	APPGRPEAQPPPLSSEHKEPVAGDAVPGPKDGSAPEVRGA	Neurosecretory protein VGF	23	62	3950.99
128751	3951.07	28.8771	717.518	62
128753	3951.09	26.1715	841.015	73
129148	3951.12	27.6112	279.802	51
129733	3959.47	27.5664	983.811	28
129870	3963.03	20.8104	969.999	75
130286	3972.13	22.7018	704.458	39
130495	3985.79	32.2371	209.686	31
130641	3989.92	21.3441	571.634	39
130703	3994.28	24.742	311.912	46
130889	4005.55	22.5709	560.733	102
131124	4015.65	27.5251	904.945	80
131207	4016.11	27.6036	855.545	45
131419	4032.79	22.3672	6901.53	155	AQDLNAPSDWDSRGKDSYETSQLDDQSAETHSHKQS	Osteopontin	208	243	4032.76
131743	4035.24	20.42	125.567	26
131863	4036.3	24.921	305.415	91
131981	4038.22	20.5289	148.408	57
132067	4047.67	26.7216	167.924	62
132325	4060.96	24.7827	107.283	22
132414	4065.86	26.9891	288.053	109	GQGSSEDDLQEEEQIEQAIKEHLNQGSSQETDKLAPV	Secretogranin-2	529	565	4065.89
132568	4067.27	28.0849	914.734	39
132581	4067.86	28.058	1066.33	56
132710	4069.05	21.0423	295.194	51
132930	4083.95	28.1231	303.403	49
132985	4087.12	26.9236	585.431	108
133271	4093.96	21.0427	519.369	48
133528	4112.78	24.4565	378.583	94
133540	4113.05	23.0166	959.032	67
133783	4129.99	29.0394	286.28	89
133930	4131.68	22.5367	648.918	146	VAQDLNAPSDWDSRGKDSYETSQLDDQSAETHSHKQS	Osteopontin	180	216	4131.83
134124	4140.06	21.1643	698.436	81
134232	4142.32	19.1265	116.74	26
134300	4145.22	24.5122	204.295	37
134703	4152.93	34.36	876.549	39
134848	4152.96	27.6189	14512.2	128	GQGSSEDDLQEEEQIEQAIKEHLNQGSSQETDKLAPVS	Secretogranin-2	529	566	4152.92
135057	4152.98	29.4133	21222.4	45
135211	4158.1	26.9571	684.412	130
135388	4164.86	25.1073	802	90
135886	4190.62	27.5081	1414.99	37
136017	4192.99	34.9453	1518.07	114
136340	4203.13	26.1403	864.281	102
136464	4206.47	27.4604	683.526	24
136537	4208.93	35.0277	244.508	44
136538	4209.17	19.294	476.411	104
136737	4210.56	23.8233	242.232	51
137001	4218.06	20.6337	818.144	46
136898	4218.31	20.6018	980.723	87
137293	4229.75	20.66	494.143	68
137331	4231.09	20.6411	307.251	27
137472	4232.32	32.3468	258.183	94
137575	4235.9	19.846	351.082	47
137726	4242.74	21.7642	347.072	83
137938	4250	27.6783	327.342	107	PGQGSSEDDLQEEEQIEQAIKEHLNQGSSQETDKLAPVS	Secretogranin-2	528	566	4249.97
138002	4256.97	24.0092	238.581	64
138316	4278	25.3038	1366.31	129
138624	4294.19	25.3964	343.016	44
138781	4300.39	33.8038	153.015	39
138798	4301	33.9032	265.837	53
138896	4301.93	21.2631	552.052	121
139024	4307.09	31.5786	149.765	59
139158	4314.77	27.9646	561.608	68
139272	4319.85	23.6376	283.734	59	DPADASEAHESSSRGEAGAPGEEDIQGPTKADTEKWAEGGGHS	Secretogranin-1 (Chromogranin B)	88	130	4319.87
139400	4323.88	21.3641	391.62	49
139551	4329.99	27.2304	1004.06	146
139747	4332.16	26.3912	238.552	49
140474	4348.94	19.8743	230.747	37
140319	4349.06	28.167	11162.3	110	VPGQGSSEDDLQEEEQIEQAIKEHLNQGSSQETDKLAPVS	Secretogranin-2	527	566	4349.04
140524	4349.07	35.7484	1437.3	37
140218	4349.08	34.4586	723.759	43
140351	4349.12	33.2054	550.035	41
140872	4360.13	19.8118	525.864	78
141213	4372.3	19.3661	399.803	62
141320	4376.62	22.9686	210.705	51
141375	4377.95	30.8089	102.587	47
141567	4384.07	19.8043	603.44	107
141788	4393.05	21.7159	658.766	32
141953	4406.85	21.7098	434.522	48
142171	4412.89	23.0495	1748.99	149	AIPVAQDLNAPSDWDSRGKDSYETSQLDDQSAETHSHKQS	Osteopontin	204	243	4413
142585	4426.81	20.1203	396.144	57
142725	4428.79	32.8629	558.236	141
143279	4449.33	30.8286	383.944	84
143724	4464.64	21.5359	2594.24	136
143730	4464.91	26.236	121.118	40
144082	4468.61	23.47	3491.63	156	AEEDDSLANSSDLLKELLETGDNRERSHHQDGSDNEEEVS	Proenkephalin-A	144	183	4468.91
144704	4496.98	19.3514	594.472	42
144934	4510.97	28.5563	903.158	76
145115	4516	19.3711	870.882	97
145538	4533.32	24.5768	178.883	62
145642	4540.4	21.9954	307.13	59
145767	4545	23.0154	260.828	57
145883	4548.03	25.9459	3069.64	150
146326	4562	29.3132	493.179	85
146469	4564.18	26.0056	562.789	87
146569	4564.85	21.5937	186.287	49
146698	4568.15	19.4067	687.768	48
146943	4583.07	19.7083	344.392	52
147108	4583.84	24.1986	6555.11	147
147369	4585.24	25.9233	404.681	36
147467	4586.98	19.3818	915.418	96
147785	4596.23	19.596	420.628	48
147979	4604.77	22.3292	1605.3	111
148279	4616.27	20.2615	871.016	140
148494	4618.64	22.342	2181.5	77
148589	4621.22	23.8929	826.648	41
148864	4636.19	21.6583	668.923	92
149009	4637.81	27.8227	338.834	113
149290	4651.45	23.2267	167.992	43
149395	4653.67	25.7263	242.226	62
149612	4666.96	19.6218	247.892	45
149684	4667.3	21.727	307.427	40
149829	4677.22	20.7238	649.432	53
150321	4704.19	21.8358	491.972	64
150694	4730.71	19.6299	1398.02	98
150867	4738.18	20.2481	2268.47	73
151034	4743.8	20.3945	398.888	47
151220	4748.48	23.4455	395.501	86
151354	4749.41	21.8059	785.187	92
151412	4750.06	19.5328	3168.71	120
151585	4754.28	20.2877	387.969	40
151714	4766.17	19.5048	941.709	58
152060	4791.17	20.7618	322.411	62
152163	4793.37	23.1053	719.923	109
152449	4805.47	30.0367	2151.92	78
152472	4806.03	30.0717	2027.81	47
152485	4806.06	33.9517	596.593	23
152662	4810.95	19.7749	1207.12	43
152912	4830.26	19.7529	1088.58	63
153015	4831.73	21.8064	535.463	61
153239	4846.27	19.7542	362.01	31
153296	4850.04	33.9728	60.34	46
153527	4867.17	20.8248	896.06	112
153655	4870.75	21.8192	464.056	117
153887	4890.59	23.2716	1806.8	138
154162	4904.35	20.8576	649.228	99
154357	4913.25	26.7971	480.843	84
154490	4923.09	29.6872	218.019	78
154633	4933.64	20.5689	858.818	93
154770	4938.06	20.8034	426.88	61
155002	4946.85	23.5359	800.65	114
155166	4960.54	20.6114	9381.66	156
155333	4967.5	21.0838	558.565	66
155463	4976.31	20.6951	2013.72	65
155629	4986.02	32.0256	146.469	63
155721	4986.98	21.3473	625.651	86
155814	4993.1	30.2495	98.6319	43
156022	5031.17	20.7208	534.691	47
156114	5036.25	29.9466	203.526	67
156262	5039.62	25.6792	1038.03	128
156335	5042.1	24.3133	3427.95	132
156565	5059.27	22.5879	1155.03	102
156694	5060.4	20.0916	3466.03	130
156854	5066.83	21.0195	2281.32	141
157017	5079.17	23.3693	317.239	28
157054	5084.36	25.132	655.423	125
157240	5110.36	25.2833	748.456	123
157430	5118.39	20.2481	571.22	84
157469	5122.44	20.7491	1386.98	78
157614	5128.97	24.8431	308.512	39
157725	5157.79	34.257	191.763	117
157945	5181.63	25.3566	5370.24	153
158111	5192.36	20.1476	289.196	41
158165	5204.63	29.6976	977.525	68
158347	5227.91	25.0775	869.486	53
158438	5242.25	30.3953	190.556	55
158656	5258.56	22.0935	11357.5	147
158807	5274.32	22.1496	2595.68	77
158959	5293.9	32.5326	143.524	38
159263	5340.4	25.1517	479.301	54
159336	5364.44	24.8042	220.006	55
159609	5439.46	25.41	705.83	86
159670	5446.29	21.5089	782.21	56
159794	5451.26	25.1429	748.649	104
159828	5452.21	20.7491	928.464	77
159925	5461.06	22.2159	630.27	51
160051	5474.33	23.129	1139.27	96
160150	5495.33	31.7242	1340.48	136
160505	5565.55	20.6605	1225.57	85
160599	5582.16	24.2997	288.772	32
160704	5634.49	26.233	677.871	127
160896	5660.6	31.5453	796.213	81
160988	5663.58	25.4324	319.733	59
161186	5740.73	19.5242	549.536	24
161207	5745.2	19.7231	1282.94	84
161300	5756.47	20.7394	593.398	31
161338	5761.45	19.7305	465.317	37
161367	5770.52	20.8458	908.919	62
161644	5825.48	19.9772	1497.38	68
162179	5891.27	24.16	507.026	113
162222	5912.24	20.2506	575.817	49
162320	5926.48	20.3525	801.034	49
162383	5942.13	26.7387	188.665	32
162622	6040.64	19.4773	707.038	62
162774	6047.55	21.0014	922.454	101
162839	6067.68	22.8127	967.064	84
163001	6118.67	20.9803	534.011	81
163308	6210.31	25.1026	841.784	74
163416	6224.17	25.2657	1006.36	86
163559	6247.69	21.1953	9299.02	145
163843	6262.9	23.0215	876.914	124
164002	6298.6	19.976	296.842	47
164163	6327.46	22.0262	1164.54	82
164269	6375.69	23.0884	1886.93	108
164401	6402.73	22.299	650.585	62
164460	6409.26	21.29	468.065	38
164531	6432.86	21.3021	906.842	86
164658	6463.06	21.2975	659.379	32
164878	6498.75	20.104	3699.75	141
165227	6611.97	28.4389	303.785	80
165393	6617.76	24.032	2527.06	134
165516	6650.91	25.2071	169.617	35
165632	6675.33	20.3804	20052.6	26
165814	6684.44	23.1593	1172.53	74
165826	6685.35	22.9889	1160.21	80
165938	6691.91	31.8744	1803.91	84
166055	6704.84	21.2577	363.785	52
166142	6725.93	22.9954	307.95	37
166284	6765.76	24.3179	492.068	68
166495	6813.98	23.1386	4345.11	140
166573	6830.07	23.1645	666.201	49
166616	6843.01	30.371	452.701	63
166749	6881.81	21.7233	569.817	92
166872	6893.8	24.5698	2249.25	136
166999	6909.93	24.6048	533.499	50
167142	6969.1	21.8896	13764.8	128
167469	6975.49	23.2854	506.593	41
167575	6985.31	21.8653	2159.02	95
167697	7026.99	22.021	1960.45	97
167938	7049.04	22.792	8668.02	147
168137	7065.36	22.8299	1339.47	93
168254	7106.83	23.0017	815.153	125
168422	7128.71	21.2155	837.92	58
168427	7130.83	21.9727	1448.19	64
168508	7136.82	22.9906	394.707	47
168550	7142.49	21.3242	864.157	78
168719	7177.94	21.1822	1220.18	51
168838	7210.86	22.9399	798.605	71
168945	7243.75	21.3655	7001.1	60
169012	7257.94	21.4699	8661.2	119
169283	7337.44	22.3489	602.974	62
169410	7440.11	19.6204	501.447	25
169418	7454.19	19.9203	439.208	39
169499	7517.66	24.2303	539.801	66
169564	7524.84	19.9227	713.968	52
169716	7653.37	19.7543	5833.26	79
169800	7669.33	19.7795	1579.52	56
169874	7691.06	19.7306	1266.83	18
169922	7700.83	19.9302	685.571	42
170034	7733.16	19.9541	2978.9	83
170099	7749.32	19.9737	866.129	46
170136	7760.02	28.7159	235.462	76
170306	7813.59	20.1229	4059.5	41
170434	7892.54	20.5822	1622.97	55
170441	7893.44	20.5365	2287.44	23
170560	7906.81	19.3374	294.1	42
170588	7958.64	33.8503	257.82	36
170664	7972.95	20.9989	2507.6	64
170807	8020.1	19.3843	299.881	49
171006	8115.84	20.6391	529.605	66
171021	8119.1	31.5223	320.302	30
171087	8176.16	19.4657	10327.2	125
171311	8186.93	20.7208	1776.98	123
171597	8289.27	19.393	4126.55	120
171803	8338.07	19.3814	1462.4	65
171874	8403.1	19.2875	296.677	59
171943	8451.38	19.348	698.331	50
172023	8499.57	19.8687	192.502	32
172071	8559.5	19.4669	3129.37	129
172224	8596.58	19.2216	214.025	38
172290	8721.37	19.404	431.341	47
172609	9652.72	25.5752	311.896	60
172697	9724.01	25.6366	2768.49	119
172891	9741.04	25.6586	691.057	59
173030	9868.03	21.0769	381.44	55
173115	9949.31	19.7886	1808.21	70
173377	10250.2	23.0342	343.902	36
173476	10365.1	23.5624	311.331	72
173649	10671.2	28.9193	198.006	56
173965	11591.3	19.56	167.368	16
174073	11657.9	19.4306	609.221	33
174197	11722.3	19.5992	52581.2	79
174630	11738.1	19.5507	30451.9	77
174774	11758	19.5177	5115.76	39
174943	11793.3	19.6475	1303.83	44
175048	11818.9	19.4167	860.669	27
175155	11883.7	19.5429	8121.78	98
175350	11899.8	19.5724	7437.59	59
175599	12046	19.5592	1866.08	50
176004	12529	20.6362	38427	100
176131	12545.1	20.6744	22197.5	78
176475	13064.5	20.1128	6137.64	74
176571	13248.8	20.2567	5757.71	24
176641	13264.3	20.2593	6775.35	60
176692	13287.4	24.2591	219.858	54
176831	13351.4	20.4042	64208.3	86
177173	13387.9	20.3526	3088.45	42
177470	13705.1	20.3011	378.514	27
177504	13752.9	21.544	2632.67	37
177567	13817.4	20.682	1921.23	10
177622	13872.2	21.4365	3882.88	43
177674	13929.7	21.198	3772.38	25
177776	14557.8	19.2133	1976.96	107
178031	15836.1	20.2576	1442.49	41
178128	16205.5	19.3723	638.98	80
178319	16909	19.7065	460.146	54
178456	22156.3	21.4403	653.576	36
178456	22156.3	21.4403	653.576	36

## Sheet: Raw data
	Sample ID
Protein ID	13424	13427	13432	13442	13444	13445	13446	13447	13448	13449	13451	13452	13456	13457	13458	13459	13460	13461	13463	13464	13465	13466	13467	13472	13473	13474	13475	13477	13479	13480	13481	13483	13484	13485	13486	13487	13488	13489	13708	13709	13710	13711	13714	13719	13720	13721	13723	13730	13733
13	0	0	0	0	0	0	0	0	0	0	0	0	0	0	0	0	0	0	0	0	0	0	0	0	0	0	0	0	0	0	0	0	0	0	0	0	0	0	0	175.98	30.2	24.56	63.45	0	145.11	111.84	0	116.76	0
70	95.26	0	0	288.42	3850.13	728.18	2201.7	0	3322.21	786.91	277.8	1705.19	1554.92	2943.05	1867.57	1963.38	0	140.24	1520.48	962.92	235.88	179.29	101.03	2589.77	543.79	576.34	53.6	0	71.91	189.88	142.05	35.93	39.88	0	19.8	26.41	0	0	1814.76	1643.66	63.42	59.15	0	2321.56	0	262.37	916.45	154.79	7.86
85	0	0	97.1	0	0	0	0	0	0	0	0	0	0	0	0	0	0	0	0	0	0	0	0	0	20.9	0	0	0	0	0	0	0	0	0	0	0	0	0	200.6	713.75	689.26	419.28	350.43	322.26	563.24	485.58	177.42	337.22	0
124	57.77	402.73	1013.75	46.58	2259.73	56.43	2405.36	112.9	892.56	1519.97	590.51	2234.82	69.72	1923.34	1980.36	2638.32	350.1	262.84	1308.54	509.85	791.5	1277.39	368.52	764.7	656.53	201.74	276.04	184.45	268.63	199.54	529.71	0	0	0	0	0	0	0	1865.92	0	0	0	1176.76	1989.13	0	0	505.59	0	0
126	0	30.22	0	40.14	0	0	0	0	0	21.54	0	0	14.95	22.18	20.64	0	0	0	33.3	0	0	0	0	0	0	0	0	0	0	0	0	0	0	0	0	0	0	0	0	0	0	0	0	0	0	0	0	0	0
138	13.19	41.73	100.18	59.14	0	0	0	0	116.53	280.31	49.41	288.22	18.22	302.18	334.52	299.6	0	0	199.19	0	130.46	0	79.84	0	110.29	0	0	34.27	31.31	38.05	43.23	0	0	0	0	0	0	0	0	0	0	0	0	0	0	40.39	0	0	0
180	0	0	155.12	0	0	0	0	0	0	0	0	0	0	0	0	0	0	0	0	0	0	0	0	0	9.56	8.62	0	7.59	8.56	24.24	0	0	0	22.22	0	0	0	0	0	297.65	177.78	102.31	656.56	188.69	210.6	0	0	0	0
183	0	0	41.04	0	0	0	0	0	0	0	0	0	0	0	0	0	0	0	0	0	144.01	0	7.69	0	0	0	0	0	0	0	0	0	0	0	0	0	0	0	0	0	0	0	0	0	0	0	0	0	0
189	0	0	0	0	3944.42	1492.13	1516.54	0	4175.41	1388.9	539.67	2718.66	2231.58	3851.16	1794.39	1980.87	78.38	118.87	1206.25	1718.3	490.94	166.46	105.07	3420.8	533.92	505.87	0	0	73.47	186.75	89	40.77	47.17	0	0	45.55	0	0	1523.76	1105.28	0	0	802.17	2682.32	0	0	1064.5	0	0
213	41.04	41.32	405.37	44.66	0	36.08	56.51	28.21	95.19	28.52	246.73	59.82	32.22	78.97	9.98	0	115.53	0	47.36	33.5	159.86	123.36	185.22	40.62	45.21	29.92	0	26.88	37.68	58.26	45.24	42.33	44.23	54.78	0	0	0	0	194.02	247.9	205.91	442.51	267.1	287.63	269.46	0	163.64	153.84	0
271	0	153.74	0	0	393.75	28.44	427.79	42.47	392.94	408.99	0	353.43	104.25	603.04	30.1	280.25	58.46	147.49	198.91	152.13	0	0	108.26	65.44	61.85	0	0	268.8	0	0	37.55	0	0	0	0	0	0	0	0	0	0	0	0	0	0	0	0	0	0
384	54.67	0	61.22	0	0	0	0	0	0	0	0	0	0	0	0	0	0	0	0	0	0	0	0	0	0	0	0	0	0	0	0	0	0	0	0	0	0	0	105.22	0	0	0	63.77	0	0	0	41.25	0	0
417	0	8.59	0	0	0	0	6.33	0	0	0	0	0	0	0	3.64	0	0	0	0	10.67	0	0	0	21.6	28.05	0	0	0	14.91	0	0	0	0	0	0	0	0	0	0	0	0	102.09	0	197.34	90.81	0	0	0	0
434	0	0	0	0	0	20.53	0	0	0	26.89	0	0	0	30.8	0	0	0	0	0	0	0	0	0	0	0	0	0	0	0	0	0	0	0	0	0	0	0	0	0	0	0	0	0	0	0	0	0	0	0
498	0	0	12.48	0	0	0	22.36	0	0	0	0	0	0	0	0	0	0	0	11.59	0	0	0	0	0	0	0	0	0	0	0	0	0	0	0	0	0	0	0	0	0	0	0	0	0	31.62	0	0	0	0
499	0	0	0	0	13.14	0	0	0	0	0	0	0	1.5	0	0	0	0	0	9.8	0	86	58.52	5.8	0	0	0	0	0	17.43	0	0	0	20.58	0	0	0	0	0	0	52.8	84.61	0	0	48.7	108.3	0	0	37.35	0
561	0	0	78.96	0	0	0	0	0	0	0	0	0	0	0	0	0	0	0	0	0	0	0	0	0	90.21	0	0	50.6	0	0	26.78	0	0	0	0	0	0	0	0	0	0	0	0	0	0	0	0	100.08	0
657	0	0	725.91	0	0	0	0	0	0	0	91.04	46.72	0	0	6.19	0	0	139.74	0	0	185.98	0	0	0	178.37	145.99	81.75	287.32	128.87	215.83	227.96	119.65	96.14	245.86	109.11	43.64	9.44	7.85	0	1327.08	1047.47	605.54	1616.84	1769.37	1091.16	0	0	0	50.9
691	1237.98	0	251.48	1262.41	0	0	3205.31	0	1706.11	0	587.22	972.65	438.9	1143.76	765.4	1469.71	386.47	226.49	0	334.14	641.13	1458.11	25.58	779.31	36.5	98.95	25.29	57.72	58.93	94.09	43.11	41.17	0	83.04	94.72	0	0	0	0	98.83	172.58	0	78.17	92.69	0	0	0	0	18.28
742	37.54	42.02	97.05	17.01	0	18.66	79.09	0	0	0	89.62	0	4.21	40.89	0	0	0	47.95	4.78	0	99.28	77.61	100.43	6.53	28.21	60.53	0	10.79	16.73	43.45	37.99	35.08	32.83	41.97	0	0	0	0	145.08	53.92	160.44	95.87	169.27	167.29	198.07	114.34	101.89	61.15	18.6
847	0	0	49.41	0	0	0	0	0	0	0	0	0	0	0	0	0	0	0	0	0	0	0	0	0	7.56	9.31	0	0	20.92	22.63	17.06	11.93	7.7	22.31	0	0	0	0	0	100.18	68.28	48.36	129.24	151.44	56.12	0	0	0	0
885	0	0	664.33	9	0	0	13.01	0	0	0	90.44	19.74	0	0	0	0	226.27	184.02	0	0	922.9	758.35	89.02	3.84	400.49	157.24	27.49	300.32	322.4	227.57	228.42	278.62	184.06	425.98	160.63	9.88	0	16.77	0	756.72	1159.65	697.69	1192.99	1376.88	1100.49	0	0	0	18.3
912	0	0	0	0	0	0	0	0	0	0	0	0	0	0	0	0	0	0	0	0	0	0	0	0	0	0	0	0	0	0	0	0	0	0	0	175.66	45.39	431.68	3709.45	2838.86	414.01	0	2110.03	0	4681.73	3414.27	0	2135.31	454.02
931	341.68	346.14	175.97	90.34	0	23.92	127.23	31.56	0	0	87.07	47.99	181.61	98.03	313.2	50.76	60.81	33.2	0	286.71	0	0	7.54	220.88	49.21	35.26	0	36.17	41.98	45.26	30.38	57.69	52.51	51.94	65.25	0	0	0	0	85.09	0	0	181.12	164.84	0	0	0	0	0
992	0	0	41.84	0	0	0	0	0	0	0	0	0	0	0	0	0	0	0	0	0	0	0	0	0	0	5.65	0	0	33.96	30.96	16.97	0	9.65	9.69	0	0	0	0	0	123.44	50.51	39.31	59.39	57.87	41.59	0	0	20.11	0
1050	37.43	64.42	234.5	50.47	29.46	0	130.33	48.28	87.09	27.14	165.84	94.38	35.25	57.88	27.7	0	60.7	62.26	33.64	59.71	128.08	119.11	102.14	66.13	108.14	126.17	0	0	76.34	85.75	77.11	71.36	43.81	64.8	0	0	0	0	240.48	182.92	262.78	160.88	150.45	252.44	148.7	0	135.68	74.1	0
1051	4.77	24.04	0	0	0	0	0	0	0	0	0	0	27.83	14.38	0	0	12.55	19.72	30.88	0	107.25	0	0	71.71	36.04	0	0	0	0	11.09	0	0	0	0	0	0	0	0	0	0	0	0	0	104.6	0	0	51.53	0	0
1081	0	0	19.76	0	7.71	0	0	74.01	61.92	49.79	77.88	39.18	124.86	172.51	23.82	0	51.49	24.36	12.97	0	108	189.55	62.04	57.42	54.58	18.49	0	0	0	19.44	18.55	0	0	0	0	0	0	0	0	71.85	0	0	0	161.54	0	0	0	0	0
1101	0	46.76	30.09	7.93	0	0	0	8.35	0	0	0	0	0	0	26.9	0	0	0	0	30.47	0	0	0	30.46	51.62	16.14	38.92	0	22.88	17.46	0	0	0	18.68	0	0	0	0	0	133.18	189.15	128.22	184.33	178.67	75.41	0	0	0	0
1120	15.62	13.22	220.2	14.29	0	15.95	48.43	16.77	35.8	0	40.39	0	13.63	37.2	5	0	34.43	26.28	0	0	62.96	34.55	61.88	10.8	48.27	27.49	0	0	26.29	22.92	0	0	0	0	0	0	0	0	114.8	93.78	88.38	74.09	68.75	67.57	59.08	94.43	18.6	60.69	5
1177	58.1	21.55	250.55	59.28	69.27	67.68	171.74	47.95	89.22	111.6	163.56	116.94	92.06	125.58	31.3	16.34	120.66	90.31	55.51	21.54	349.43	251.5	224.43	88.26	123.84	242.48	191.82	0	191.4	196.48	182.84	138.53	162.74	273.27	130.24	42.55	37.3	25.1	553.08	501.1	481.31	251.17	535.77	534.88	515.67	634.39	306.02	120.14	79.28
1267	14.01	0	64.89	60.47	11.56	42.09	0	0	20.84	2.72	77.22	84.96	27.06	27.73	8.38	0	44.84	21.37	30.21	0	69.85	83.84	110.56	67.62	7.25	23.98	0	0	5.96	11.15	0	0	0	0	17.19	0	0	0	100.79	0	31.64	18.28	0	0	0	0	14.58	0	0
1311	2.86	0	0	0	0	0	0	0	0	0	0	0	0	0	7.72	0	0	0	7.96	0	42.79	0	0	0	0	0	36.19	0	0	0	0	0	0	0	21.1	17.24	5.27	17.32	227.4	0	0	0	0	0	0	0	0	0	13.1
1324	0	0	97.88	14.48	0	22.2	21.09	0	21.99	36.53	0	0	19.47	21.5	0	0	0	0	0	0	0	0	0	0	32.58	43.5	0	26.27	78.78	89.75	50.41	39.71	53.7	44.15	0	0	0	0	0	255.65	175.69	103.5	203.45	160.24	103.19	250.93	92.43	71.53	56.48
1373	0	0	18.65	0	0	0	0	0	0	0	74.16	0	0	0	0	0	90.06	84.64	0	0	86.62	104.55	63.94	0	0	0	0	0	0	0	0	0	0	0	0	0	0	0	0	0	0	0	0	0	0	0	0	0	0
1579	641.62	452.69	165.88	466.29	0	396.52	1379.82	577.15	0	0	67.09	389.5	416.28	170.88	473.67	414.15	390.79	295.64	270.75	437.89	527.38	428.59	0	444.95	154.71	119.66	0	165.06	178.8	157.71	147.98	203.13	142.61	175.12	143.78	68.33	20.88	0	0	415.3	134.54	142.8	509.91	557.84	265.35	0	0	0	14.88
1714	82.42	121.45	272.66	116.86	0	0	133.98	134.3	52.49	0	153.3	43.76	189.64	314.51	340.92	0	97.13	84.22	252.87	331.08	168.81	138.48	244.06	297.03	181.4	223.96	63.57	67.2	128.8	139.04	113.47	80.97	97.51	119.76	61.13	41.28	42.2	64.89	237.13	235.83	289.66	231.94	243.87	355.51	170.33	178.2	187.08	190.06	63.35
1715	0	104.35	91.24	37.09	59.99	21.69	120.23	40.3	21.65	0	0	26.22	99.63	85.5	63.34	0	6.28	0	40.55	0	0	0	0	0	6.79	6.73	0	0	11	33.09	0	0	0	0	0	0	0	0	52.11	0	0	0	0	0	0	0	13.41	0	0
1742	0	0	32.59	0	32.09	0	0	0	0	0	0	0	0	11.04	0	0	0	0	0	0	15.84	0	15.25	19.3	0	0	0	0	0	0	0	0	0	0	0	0	0	0	0	0	0	0	0	0	13.79	0	0	0	0
1781	0	63.39	518.45	90.8	0	40.16	298.49	58.77	0	0	82.07	171.92	11.32	0	49.55	0	25.19	131.41	0	17.84	116.92	0	0	32.39	251.4	242.19	0	222.89	253.77	330.99	293.35	198.97	173.76	397.48	225.5	138.62	69.1	80.13	418.21	639.57	608.96	412.73	1087.55	1231.12	688.16	0	0	0	97.37
1872	0	0	0	0	28.67	11.4	88.28	0	0	0	0	0	5.16	5.63	0	0	0	0	0	0	0	0	7.61	0	26.87	0	0	0	0	0	0	0	0	0	0	0	0	0	0	0	0	0	68.36	0	0	37.75	0	0	0
1940	0	6.47	0	14.34	0	0	0	0	0	0	0	0	8.9	84.16	0	0	0	8.8	0	0	28.96	17.33	0	0	0	0	0	0	0	0	31.01	0	7.61	25.93	0	0	0	0	0	0	0	0	0	0	0	0	0	0	0
1941	0	0	207.32	7.92	0	0	0	0	0	0	0	35.34	0	0	0	0	0	23.51	0	0	0	0	0	0	50.5	53.06	0	15.84	71.26	112.46	93.14	85.94	46.34	91.83	0	51.92	21.18	39.08	0	215.28	153.83	121.1	303.93	262.79	164.7	0	0	0	0
2065	0	25.82	142.09	9.86	69.04	82	0	26.16	69.31	73.14	127.71	103.45	73.26	35.51	40.43	0	0	30.78	86.57	0	413.62	322.15	69.39	0	73.71	106.82	0	33.7	159.43	88.45	41.86	74.56	209.63	120.43	0	10.62	40.51	27.43	325.73	424.85	298.21	247.05	339.5	248.66	337.94	768.92	210.93	193.82	91.78
2074	0	0	0	0	242.65	0	58.5	0	0	3.52	0	0	0	0	0	0	0	0	0	0	0	0	6.76	0	0	0	0	0	0	10.84	0	0	0	0	0	16.14	0	0	0	217.89	122.18	97.75	0	0	0	38.37	0	0	74.44
2101	3440.24	1092.34	1029.5	2424.84	0	2131.25	6138.78	3585.18	0	0	1509.72	2095.32	1897.92	896.81	1586.63	2168.77	2480.98	1713.27	2059.06	1671.25	3523.83	3161.43	670.23	1777.06	762.8	865.34	445.48	1082.43	825.45	872.49	1045.81	1099.01	914.5	1140.98	1250.16	537.37	355.4	578.99	621.05	1726.72	952.31	833.75	1953.26	2106.95	1056.21	0	0	0	217.1
2108	0	0	18.7	13.12	25.8	18.45	123.57	0	27.79	0	0	0	33.14	22.56	0	0	0	0	0	0	17.49	119.07	33.79	51.78	11.36	0	0	69.86	26.66	38.45	0	0	0	0	0	0	0	0	0	25.5	0	0	0	0	0	0	27.1	0	0
2169	0	0	21.25	0	0	103.4	0	103.66	16.31	0	0	0	12.35	0	9.52	0	0	0	0	0	0	0	0	0	0	0	0	961.24	0	0	0	0	0	0	0	0	0	0	0	0	0	0	0	0	0	0	0	0	0
2202	0	0	0	0	0	0	0	0	0	0	0	0	0	0	0	0	0	0	0	0	0	0	0	0	68.07	0	0	362.61	0	0	0	0	0	0	0	0	0	607.83	729.91	0	0	0	343.04	0	1547.3	619.22	0	170.17	165.56
2243	0	0	0	0	0	16.82	39.49	0	73.55	14.47	0	0	116.62	55.28	0	0	0	0	19.83	0	0	0	0	19.08	15.01	0	0	0	0	10.68	0	0	0	0	0	0	0	0	0	0	0	0	0	96.22	0	0	0	0	0
2340	0	21.58	80	13.66	43.73	16.97	48.93	12.54	46.35	13.07	0	17.86	31.29	0	8.37	0	18.99	0	19.92	0	80.15	60.61	53.73	4.68	62.24	42.75	0	45.79	48.6	50.18	29.05	0	0	11.98	0	0	0	0	0	0	0	20.34	0	142.34	0	0	0	0	0
2429	0	0	0	0	0	0	0	0	0	0	0	0	0	0	0	0	0	0	0	0	0	0	0	0	0	0	0	0	0	0	0	0	0	30.53	0	0	0	0	0	0	0	0	0	0	0	0	0	0	0
2431	0	0	0	0	0	0	0	0	0	0	0	0	0	0	0	0	0	0	0	0	0	0	0	0	0	0	0	0	0	0	0	32.82	0	76.87	0	0	0	0	0	0	0	0	0	0	0	0	0	0	0
2496	0	0	30.32	0	0	0	0	0	0	0	0	35.1	0	0	0	0	4.61	18.57	0	0	44.64	0	0	0	0	123.9	0	87.09	116.37	166.99	85.75	54.77	93.88	170.92	0	11.12	43.3	107.06	0	170.18	207.02	138.49	464.04	194.32	227.6	0	0	0	17.16
2595	0	0	32.92	8.47	0	19.78	68.75	8.22	22.05	0	0	16.84	45	38.49	0	0	11.99	0	10.03	0	56.85	41.56	34.67	0	48.97	21.62	0	17.2	49.85	40.97	59.05	0	0	0	0	0	0	0	126.71	0	30.41	28.38	89.84	70.76	31.91	182.27	51.83	45.58	0
2658	0	0	0	0	0	4.32	0	0	0	0	31.22	0	0	0	0	0	0	15.46	0	0	130.11	26.95	135.36	0	0	50.34	0	25.49	54.15	8.4	149.51	0	0	52.48	0	37.8	0	82.07	0	0	0	0	0	0	0	0	0	0	0
2660	0	164.82	0	105.41	18.12	120.19	41.58	95.8	109.61	96.15	0	78.75	14.18	50.56	68.63	0	0	0	32.78	0	0	0	6.6	31.86	0	0	0	0	14.87	24.68	0	0	0	0	0	0	0	0	0	0	0	0	0	0	0	0	0	0	0
2665	9.39	50.42	130	43.76	29	30.06	58.07	18.34	17.55	0	70.92	24.49	33.46	10.7	26.11	0	37.78	0	0	0	0	49.27	0	19.1	57.27	52.25	0	38.21	50.85	56.59	63.33	20.75	42.69	68.92	0	0	20.7	0	139.54	77.96	110.31	69	93.34	81.04	92.18	134.55	50.96	62	21.56
2676	0	0	73.65	0	0	0	0	0	0	0	0	10.16	0	0	0	0	0	0	0	0	0	0	0	0	15.96	17.77	0	33.58	46.92	83.66	64.11	75.6	24.46	45.21	0	36.06	20.22	56.73	0	138.14	71.95	58.37	198.27	233.59	113.93	0	0	0	9.62
2683	152.82	826.43	2842.26	337.11	191.63	209.75	575.64	318.7	251.52	119.8	421.79	256.53	709.71	713.4	543.21	35.04	248.02	190.06	564.55	730.12	128.35	176.44	509.45	522.74	349.81	313.24	0	657.7	248.55	641.15	425.68	153.96	84.37	361.32	685.92	444.94	302.29	242.24	2064.86	637.14	758.65	624.19	1182.19	1171.8	501.29	899.32	688.55	747.92	256.32
2709	0	0	61.65	27.82	0	0	0	0	0	0	0	0	0	9.83	0	0	0	0	30.24	0	0	0	0	0	0	0	0	0	0	0	0	0	0	0	0	0	0	0	0	0	0	0	0	0	0	0	0	0	14.96
2812	0	0	0	0	0	0	17.67	0	6.32	0	0	0	0	3.3	0	0	18.36	0	0	0	0	0	42.11	4.32	0	0	0	0	15.07	0	0	0	0	0	0	0	0	0	0	0	0	80.68	0	0	0	0	0	0	0
2828	0	15.13	0	12.98	103.26	83.46	108.85	87.46	117.94	53.36	111.76	101.39	271.37	128.98	31.22	0	159.04	110.66	0	0	459.69	205.1	78.35	41.3	224.33	98.85	0	0	68.41	105.96	71.24	53.37	32.28	61.28	173.26	80.71	98.57	0	0	59.68	0	0	89.66	202.06	0	0	97.96	0	0
2886	0	0	0	0	0	0	0	0	0	0	0	0	0	0	0	0	17.67	15.42	0	0	75.74	35.71	0	0	0	0	0	0	0	0	0	0	0	0	0	0	0	0	0	0	0	0	0	358.61	0	0	0	0	0
2904	61.23	32.23	90.91	27.7	44.53	43.04	124.66	31.09	42.87	48.65	72.12	10.76	35.27	70.14	0	0	92.47	95.79	18.34	16.84	380.77	261.47	144.49	24.31	158.92	93.49	0	46.79	138.11	87.98	38.42	85.97	219.21	165.77	0	32.8	53.65	0	174.18	190.57	237.81	88.02	169.22	142.61	283.94	174.87	100.93	151.75	0
3035	4067.22	1518.87	0	0	0	2129.13	7293.53	3511.31	0	0	0	0	1683.06	2442.33	2986.07	3157.64	19311.2	0	0	2488.74	0	0	5847.93	0	0	0	6863	0	0	0	0	0	0	0	0	0	0	8924.78	0	0	0	0	22592.8	0	0	0	0	0	0
3036	80.31	44.3	29162	2489.78	0	269.95	0	871.34	4003.65	0	13933.8	0	32.56	0	28.08	37.25	0	10364.4	224.74	0	23809.1	22075.6	0	2382.11	0	12111.7	77.38	15616.6	0	0	0	0	0	18392	20659	0	4129.42	0	0	28123.7	19530.8	14390.8	0	33376.4	20225.6	0	0	0	0
3037	0	0	0	0	0	0	0	0	0	0	0	2674.21	0	0	0	0	0	0	7.84	0	0	0	0	0	10986.9	0	0	0	11883.6	0	17965	20774.1	0	0	0	6777.99	0	140.13	0	0	0	0	0	0	0	0	0	0	0
3075	0	0	0	0	0	0	0	0	0	3.63	0	0	42.42	15.68	0	0	0	0	0	0	0	0	0	0	8.66	0	0	0	7.08	0	39.37	0	0	0	0	0	0	0	242.51	0	0	0	0	0	0	62.49	0	28.21	0
3175	0	0	0	0	0	0	0	0	0	98	0	0	0	0	0	0	0	0	0	0	0	0	0	0	0	0	0	0	0	0	0	0	0	0	0	0	0	0	0	0	0	0	0	0	0	0	0	0	0
3177	0	0	0	0	0	0	0	0	0	0	0	0	0	0	0	0	0	0	0	0	0	0	0	0	0	0	0	0	0	0	0	11.23	0	0	0	0	0	0	0	0	0	0	0	0	34.36	0	0	0	0
3192	0	0	0	0	0	0	0	0	0	0	0	0	0	0	0	0	0	0	0	0	0	0	0	0	0	0	0	0	0	0	14.51	0	0	0	0	0	0	0	0	0	0	0	0	0	0	0	0	0	0
3204	18.38	0	105.46	0	0	62.85	0	628.21	0	0	0	0	44.05	10.22	74.19	61.38	0	0	0	0	0	0	0	0	0	0	0	63.46	0	0	0	0	0	0	0	0	0	0	0	0	0	0	0	0	0	0	0	0	0
3209	0	0	0	0	0	0	0	0	0	0	0	0	0	0	0	0	0	0	0	0	0	0	0	0	0	0	0	0	0	0	0	0	0	0	0	0	0	0	0	0	0	0	0	0	0	0	0	0	0
3240	20.48	54.25	36.65	26.24	0	13.18	65.62	32.07	56.67	61.46	80.04	15.89	29.15	28.31	0	0	54.54	69.26	27.3	0	180.09	197.11	69.26	0	18.68	57.83	108.6	20.57	97.8	127.08	116.92	85.34	124.04	97.7	94.51	35.52	69.37	0	0	143.81	114.04	22.49	152.41	115.69	70.9	59.34	75.51	26.64	46.9
3241	43.31	126.99	206.56	42.37	65.19	82.31	204.65	36.37	86.4	0	0	73.78	110.28	91.99	40.59	0	0	0	33.6	38.65	0	49.86	144.59	35.24	136.99	445.37	0	101	119.06	151.82	463.16	101.47	146.77	164.38	118.53	111.13	59.86	48.87	204.16	519.03	495.98	128.25	0	233.48	97.87	147.8	111.77	68.6	118.69
3250	0	67.3	111.29	50.74	27.41	0	138.5	34.85	69.78	31.84	34.12	32.59	45.13	84.6	0	0	90.02	111.15	15.69	0	97.98	0	575.96	36.9	284.45	302.4	0	135.53	231.46	118.15	167.56	120.35	164.36	411.75	228.8	185.21	91.2	269.84	517.66	258.13	323.09	215.72	0	223.45	144.89	395.43	136.41	173.62	106.52
3251	78.21	83.83	0	94.89	15.13	107.08	204.42	52.5	0	102.07	241.49	256.94	80.51	72.75	0	0	132.05	150.33	0	0	523.74	666.76	0	59.55	422.23	0	175.72	200.68	340.68	155.96	0	250.62	338.27	413.15	207.5	226.62	187.13	500.75	595.13	0	0	287.13	833.48	353.77	492.67	856.6	245.98	147.93	80.72
3271	0	0	136.06	12.06	274.57	40.65	0	22.74	138.34	0	117.06	0	53.58	40.41	117.95	0	29.7	0	169.94	148.92	0	0	0	45.53	0	0	0	0	0	38.42	0	0	0	0	0	0	0	0	56.54	253.58	51.04	0	0	0	0	0	0	47.78	85.63
3310	0	31.36	298.01	57.05	0	11.18	0	36.75	0	0	0	110.67	0	0	7.9	0	0	75.92	0	0	0	0	0	39.59	201.65	137.58	22.94	204.95	190.22	246.21	167.64	215.61	178.17	202.32	96.32	151.61	111.47	219.28	109.18	431.11	392.76	208.51	546.98	650.97	483.19	0	0	0	66.18
3380	0	20.64	0	19.76	0	39.61	14.69	191.65	0	0	0	13.54	0	0	0	0	0	0	0	0	69.37	0	0	0	0	0	48.86	0	0	0	56.72	140.3	0	49.6	0	34.87	0	0	0	208.26	42.42	62.46	0	0	0	0	0	0	0
3396	138.64	353.03	591.34	226.64	144.67	302.41	520.76	117.4	238	85.16	397.95	434.59	514.92	596.37	138.21	0	97.97	81.33	167.01	235.92	282.03	411.58	249.4	166.05	350.59	573.06	614.18	282.79	601.41	555.34	921.26	444.39	232.89	587.95	560.61	473.48	515.8	603.93	3886.47	641.89	885.91	515.24	1125.72	967.79	498.36	2049.63	536.77	653	346.19
3437	13.57	0	0	29.09	8.68	0	11	0	0	0	0	0	0	0	0	0	8.28	13.33	0	0	113.81	101.6	7.23	0	7.98	41.77	0	0	38.81	42.32	0	9.59	364.19	0	0	0	0	0	0	0	0	0	0	0	0	83.64	0	0	0
3442	0	0	0	0	0	0	0	0	0	0	0	0	20.2	0	22.38	0	0	0	0	0	0	0	0	0	0	0	0	0	0	0	0	18.86	60.11	0	0	0	0	0	0	0	0	0	0	0	0	0	0	0	105.41
3449	0	0	0	0	0	0	0	0	0	50.18	0	0	32.8	0	35.13	0	0	0	0	0	0	0	0	0	0	0	0	21.66	0	0	0	172.42	0	219.34	0	0	0	0	0	0	0	0	0	0	0	0	0	0	0
3460	8.43	0	537.77	0	0	208.54	0	87.2	0	0	0	0	30.44	0	37.7	6.12	0	0	0	0	0	0	0	0	0	0	0	1597.4	0	0	0	16.37	7.86	83.73	0	0	0	0	0	0	0	0	13.87	0	0	0	21.03	0	0
3474	0	0	0	0	0	0	0	0	0	0	0	0	0	0	0	0	0	0	0	0	0	0	0	0	0	0	0	0	0	0	7.68	27.85	38.52	49.54	0	0	0	0	0	0	0	0	0	0	0	0	0	0	0
3482	0	0	0	0	0	0	0	0	0	0	0	0	0	0	0	134.89	0	0	0	0	0	0	0	0	0	0	0	43.16	0	6.29	0	34.51	88.93	0	0	0	0	0	0	0	0	0	0	0	0	0	0	0	0
3708	0	17.25	0	0	0	0	0	0	0	0	0	0	0	0	0	0	0	0	0	17.94	0	0	0	0	0	0	2519.4	0	0	0	0	0	0	0	1031.28	0	0	0	541.24	0	0	0	0	0	0	0	0	0	19.24
3710	57.31	0	954.01	1.91	0	0	14.36	0	0	0	0	0	0	0	9.53	0	76.96	145.88	0	0	309.13	16.1	0	0	25.21	0	0	315.89	11.54	24.64	0	39.26	28.2	0	540.64	0	0	0	0	5016.91	0	0	10165.9	0	0	0	0	0	0
3711	0	0	0	3	0	0	0	0	0	0	0	0	0	0	0	0	0	0	16.25	0	0	0	80.88	0	0	0	0	0	0	0	0	0	0	0	0	164.03	0	0	0	0	0	0	0	0	0	0	0	0	0
3749	0	0	4050.16	220.31	0	0	0	0	0	0	0	140.4	0	0	0	0	583.79	0	0	0	0	0	0	416.2	2384.63	2065.51	0	1537.74	1890.96	1527.42	1827.35	1970.53	1275.49	1620.72	2833.53	1294.59	817.06	0	4491.03	4882.35	4867.39	2801.42	0	6788.38	3714.29	0	0	0	711.36
3772	0	0	541.77	0	0	0	0	0	0	0	0	0	0	0	0	0	0	0	0	0	0	75.53	8.37	0	0	253.19	0	1154.37	1007.09	496.66	992.72	758.26	742.57	689.44	0	0	0	0	0	1790.77	1367.45	1309.72	1114.64	1884.36	2054.92	0	1241.17	0	0
3798	0	0	23.25	0	0	0	0	0	0	0	0	0	0	0	0	0	0	0	0	0	0	0	0	0	0	0	0	48.41	399.8	185.49	198.23	129.4	0	79.2	0	0	0	0	0	802.92	0	122.4	156.91	165.31	253.04	0	0	368.11	0
3876	0	0	0	26.64	106.54	277.97	348.32	227.17	332.56	56.77	0	311.98	344.83	385.61	138.57	71.69	0	0	171.49	31.54	0	0	0	275.05	174.23	100.73	0	0	0	32.15	0	0	0	0	0	0	0	0	0	0	0	0	0	43.3	0	0	0	0	0
3942	0	0	0	0	0	0	0	18.15	0	0	0	0	0	0	0	0	0	0	0	0	0	0	0	0	0	124.38	42.68	0	0	0	0	0	30.93	0	720.38	201.68	37.97	0	0	150.78	371.11	340.19	330.73	232.83	293.98	0	0	0	0
4000	0	0	0	0	0	0	0	0	0	0	0	0	0	0	0	0	0	0	0	0	0	0	0	0	0	0	0	0	57.84	19.7	0	0	0	0	0	167.41	0	0	0	0	0	135.67	133.31	0	0	0	0	0	0
4036	0	0	75.35	0	0	0	0	0	0	0	0	0	76.2	0	11.02	0	0	0	0	58.07	0	0	3.29	95.56	701.67	357.2	0	36.08	0	0	0	0	116.38	16.6	726.62	0	111.05	0	0	0	0	0	0	0	0	0	0	0	0
4094	185.89	16.77	1146.61	150.59	0	111.09	327.79	141.22	0	0	856.78	142.23	44.24	67.67	99.19	0	1014.67	1867.55	0	114.9	1387.02	979.77	205.46	132.88	0	699.66	324.56	785.74	715.56	984.73	1136.33	1226	1463.17	1476.6	1509.27	762.76	639.3	825.93	642.36	1944.23	1065.48	743.95	1128.98	2569.76	1570.52	0	0	0	385.75
4104	0	59.02	146.05	69.6	52.35	0	204.59	164.94	156.62	53.34	152.73	39.2	121.72	160.78	131.99	0	203.41	222.71	67.3	29.89	111.29	150.34	265.4	234.73	223.87	298.42	0	0	130.71	309.99	175.89	61.07	19.69	0	150.26	257.71	178.8	0	918.11	197.43	25.92	11.91	356.71	430.44	0	0	208.59	26.81	0
4161	0	449.53	0	4.84	0	0	77.18	26.04	0	0	0	0	10.97	0	47.96	0	21.27	148.53	0	0	458.07	0	8.44	112.45	1456.73	286.29	0	78.83	427.29	366.42	201.97	868.39	630.09	106.03	0	0	0	0	0	45.49	0	0	0	27.12	0	0	0	0	0
4162	0	0	151.52	26.35	0	0	102.6	25.65	47.6	14.45	0	28.48	0	4.8	0	0	35.8	28.81	7.99	0	0	47.43	71.81	0	89.32	193.49	0	88.94	106.39	113.14	91.38	65.31	71.84	77.94	0	83.31	43.09	0	194.44	96.48	103.87	99.85	160.54	88.26	75.18	95.8	59.8	66.59	68.46
4194	0	16.08	0	0	17.27	72.39	0	191.09	0	70.98	0	0	39.74	0	0	0	0	0	0	668.04	0	0	0	0	0	0	0	0	0	0	52.22	40.34	0	649.27	0	0	0	0	0	0	0	14.59	0	0	0	0	245.27	0	0
4225	0	0	0	0	12.77	0	0	0	0	0	0	0	56.42	0	0	0	0	0	31.12	0	0	0	0	0	0	105.64	0	19.36	0	0	0	0	12.23	337.71	0	0	0	0	0	0	0	0	0	0	0	0	0	0	0
4275	0	0	0	0	0	0	0	0	0	0	0	0	0	0	0	68.89	0	0	0	0	0	0	0	3.24	0	12.54	0	0	0	14	25.59	0	18.2	79.61	0	0	0	0	0	0	0	0	0	0	0	0	0	0	0
4356	0	10.58	0	0	30.95	0	0	0	0	195.82	0	0	46.28	0	0	0	0	0	0	0	0	0	0	0	0	24.74	0	0	0	0	0	27.98	0	0	0	0	0	0	0	0	0	0	0	0	58.5	0	0	0	26.77
4380	218.46	0	201.58	10.52	0	459.09	0	1344.86	0	0	0	0	82.48	120.24	155.05	0	0	0	0	0	0	0	0	0	0	0	0	2925.51	0	0	0	38.75	0	284.67	0	0	0	0	0	0	0	0	0	0	0	0	0	0	0
4382	0	0	0	0	0	0	0	0	0	0	0	0	0	0	0	79.12	0	0	0	0	0	0	0	0	0	19.12	0	26.09	0	0	0	0	44.02	175.22	0	0	0	0	0	0	0	0	0	0	0	0	0	0	0
4401	0	0	0	0	0	0	0	0	0	0	0	0	0	0	0	0	0	0	0	0	0	0	0	0	0	11.85	0	0	0	0	0	55.22	73.27	0	0	0	0	0	0	0	0	37.03	0	0	0	0	0	0	0
4410	0	0	0	0	0	0	0	0	0	0	0	0	0	0	0	5.85	0	0	0	0	0	0	0	4.88	0	0	0	133.08	0	0	19.59	101.08	0	0	0	0	0	0	0	0	0	0	0	0	0	0	0	0	0
4534	0	0	16.11	12.15	28.52	0	0	0	29.15	74.04	0	0	7.2	0	0	0	0	0	0	0	62.58	0	6.64	0	39.87	69.72	0	0	0	0	0	0	39.09	41.76	335.84	49.37	0	0	0	0	0	0	0	0	0	0	0	0	0
4615	0	28.77	86.5	43.11	0	20.27	0	0	0	0	55.38	0	59.87	36.24	0	0	209.61	132.31	19.71	0	315.21	341.53	88.25	0	166.47	0	210.91	119.62	191.03	275.09	225.65	309.08	292.38	417.27	0	196.45	133.78	158.68	0	0	0	0	173.23	352.95	0	0	131.09	0	0
4653	0	0	0	0	0	0	0	0	0	0	0	0	0	0	0	0	0	0	0	0	0	0	0	0	0	0	0	0	0	0	0	0	0	0	0	0	0	0	147.47	102.54	77.17	42.47	0	0	52.72	68.73	0	0	117.51
4701	0	271.84	33.78	347.11	0	371.56	0	0	347.88	725.46	0	552.71	236.16	570.22	782.71	0	0	0	786.71	0	0	0	0	527.93	0	0	0	472.3	0	200.38	37.79	0	62.85	0	0	0	0	0	0	0	0	280.96	0	0	0	0	0	0	0
5099	0	0	35.96	2.75	0	0	58.69	17.26	6.37	0	0	28.79	0	42.84	0	0	0	0	0	0	0	46.58	0	10.59	120.51	182.09	0	211.06	125.35	303.97	31.33	42.05	0	0	0	41.76	46.96	0	227.61	0	99.62	45.32	352.49	310.3	73.94	147.36	283.34	53.54	85.25
5247	0	208.87	0	0	0	0	0	0	0	0	0	0	0	0	0	0	0	0	0	0	0	0	0	8.68	556.79	517.87	0	0	0	0	0	0	0	18.17	0	0	0	0	0	0	0	0	0	0	0	0	0	0	0
5486	726.69	0	255.17	489.92	0	419.12	1367.58	604.29	0	0	438.02	412.24	441.94	167.34	346.66	441.22	819.88	709.39	292.52	435.47	1060.26	908.7	188.59	440.64	0	0	0	555.35	421.28	476.92	440.38	0	0	414.31	0	0	0	0	0	0	0	0	603.63	0	0	0	0	0	102.09
5627	0	57.27	131.3	56.85	5.3	54.97	0	0	55.81	20.42	0	19.22	56.38	0	0	0	17.79	33.55	56.9	0	530.86	779.25	103.95	43.77	288.58	135.7	153.35	311.5	180.37	142.74	227.45	303.85	195.71	175.02	0	123.66	92.72	0	103.06	279.23	154.83	116.1	0	124.06	125.26	238.07	37.81	97.09	365.45
5738	0	0	0	2.4	0	0	0	0	0	0	0	11.95	0	20.87	0	0	21.84	38.12	0	0	25.18	0	59.76	0	170.62	0	0	57.84	100.57	55.51	0	9.82	61.55	149.46	0	61.12	0	139.57	181.64	95.27	122.36	92.23	58.06	0	35.62	186.13	0	54.66	57.24
5790	0	0	0	0	0	0	0	0	0	0	0	0	0	0	0	0	0	0	0	0	0	0	0	0	0	0	0	0	0	0	64.15	0	65.54	0	0	0	0	0	0	0	68.96	0	0	0	0	0	0	0	0
5798	0	19.11	0	0	0	43.87	0	0	0	174.19	0	0	111.59	0	157.78	0	0	0	30.76	0	0	0	0	0	0	54.4	0	89.51	0	0	0	310.27	154.24	0	0	0	0	0	0	0	0	0	0	0	33.59	0	0	0	0
6049	0	0	0	0	0	0	0	0	0	0	0	0	0	0	0	92.5	0	0	0	0	0	0	0	0	0	0	0	0	0	0	33.38	118.55	177.09	16.2	0	0	0	0	0	0	0	0	0	0	0	0	0	0	0
6094	0	0	0	0	0	37.83	0	0	0	3.61	0	0	66.42	0	116.94	0	0	0	59.03	0	0	0	0	0	0	0	0	0	0	0	0	0	0	529.66	0	0	0	0	0	0	0	0	0	0	0	0	0	0	0
6172	0	0	0	0	0	0	0	0	0	0	0	0	0	0	0	33.4	0	0	0	0	0	0	0	0	0	0	0	103.55	3.73	16.19	0	0	112.63	184.21	0	0	0	0	0	0	0	0	0	0	0	0	0	0	0
6402	0	0	18.11	0	0	0	0	0	0	0	0	0	50.03	0	0	0	0	0	5.51	376.97	0	0	0	0	0	53.5	0	0	0	14.92	0	20.54	0	0	0	0	0	0	0	0	0	0	0	494.78	376.41	0	0	0	0
6912	0	0	0	0	0	0	0	0	0	0	0	38.65	0	0	0	0	0	0	0	0	0	0	0	0	0	42.61	0	38.96	55.95	109.37	24.8	22.01	0	76.88	0	21.01	17.86	32.96	0	0	55.9	38.72	103.45	34.45	0	0	0	0	0
7029	0	5.91	0	25.43	8.4	0	96.55	0	44.89	0	0	35.82	0	18.24	0	0	0	0	0	0	0	52.03	34.17	21.35	56.82	43.98	0	0	83.02	93.6	40.98	66.36	65.94	75.78	0	113.54	57.52	56.87	171.48	40.78	71.84	59.14	110.05	62.88	106.14	89.02	47.04	0	27.32
7319	181.46	9.8	830.96	174.79	0	131.78	538.92	183.29	0	0	892.66	166.42	113.97	18.67	97.9	0	1231.74	1041.42	108.96	113.37	1268.03	366.57	285.91	110.96	274.64	735.81	98.93	664.57	555.17	704.65	709.88	589.07	949.86	836.39	928.8	329.92	291.57	368.64	304.38	1011.22	547.69	361.94	879.92	1032.79	575.81	0	0	0	199.37
7514	0	0	0	0	0	7.72	0	0	0	0	0	0	0	0	0	0	0	0	0	0	0	0	0	0	0	0	0	44.49	0	0	0	0	0	0	0	0	0	0	310.42	178.48	184.07	119.93	0	0	159.46	70.2	0	0	446.49
7673	0	149.02	0	0	0	35.7	0	0	0	0	891.22	0	32.07	0	0	0	0	0	0	0	1818.35	0	782.31	0	1884.13	500.85	0	1926.49	0	976.09	1777.07	145.71	516.19	941.63	0	0	0	0	0	1723.76	194.66	1412.59	2018.03	2270.74	0	0	1371.22	0	114.59
7912	0	0	184.84	0	0	0	0	0	0	0	195.91	0	0	0	0	0	0	0	0	0	313.44	0	15.46	0	0	0	0	0	0	0	0	0	23.65	0	0	0	0	0	0	948.19	247.55	163.66	0	701.89	1289.19	0	134.93	0	0
8006	0	0	0	0	0	0	0	0	0	0	0	0	0	0	0	0	0	33.67	0	0	0	0	0	0	180.39	304.63	99.34	61.26	0	0	0	95.28	130.82	299.66	786.41	239.79	0	0	0	0	600.17	558.16	962.2	0	0	0	0	0	0
8136	137.75	156.56	2870.58	227.35	57.18	0	56.98	275.06	13.44	21.98	0	67.91	398.12	777.45	836.22	108.58	0	0	658.76	760.84	0	0	0	495.12	47.22	0	0	0	0	0	0	0	0	0	0	0	0	0	0	0	0	53.58	36.34	0	17.77	0	0	0	0
8207	0	5.04	137.3	32.86	0	0	0	0	0	0	0	26.76	41.19	141.22	45.34	155.74	0	0	124.84	72.19	0	0	0	91.35	27.18	0	0	0	24.19	0	0	0	0	46.52	0	0	0	31.12	0	58.52	48.68	23.87	36.72	0	44.09	0	0	0	22.22
9122	0	0	0	0	0	0	0	0	0	0	0	0	0	0	0	0	0	0	0	0	0	24.3	0	0	0	0	0	0	0	0	0	0	0	0	0	0	0	0	0	0	0	0	0	0	0	0	0	0	0
9325	0	0	0	19.78	0	0	0	0	0	0	0	0	0	0	0	0	0	38.71	0	0	0	0	0	0	0	0	0	0	180.7	262.45	0	0	0	281.89	44.81	178.22	139.65	243.4	0	0	0	125.21	0	0	257.85	0	0	0	80.51
9371	0	0	12.48	5.2	0	0	0	0	10.24	0	0	0	3.65	0	0	0	0	0	0	0	20.63	0	0	0	0	23.96	0	13.13	42.1	52.04	0	0	52.71	71.52	67.82	0	0	0	0	25.08	19.96	37.42	26.77	0	0	0	13.28	34.73	0
9404	12.68	25.45	65.9	27.62	0	0	108.31	13.7	36.17	47.15	0	107.7	80.71	126.63	0	0	9.5	0	9	0	0	46.04	19.95	0	92.91	79.93	0	24.71	90.17	62.03	104.96	43.14	85.82	201.05	0	44.9	45.01	593.97	544.55	29.49	86.38	23.7	137.28	73.29	103	480.94	49.37	127.08	122.15
9520	0	0	14.48	0	0	0	0	0	0	28.34	0	0	2.43	32.73	0	0	0	0	0	0	0	0	18.67	0	38	102.32	0	54.19	55.19	13.87	17.52	0	0	125.45	0	19.76	34.57	0	0	84.92	0	48.93	0	0	0	0	0	0	0
9618	0	0	0	0	0	0	0	0	0	0	0	0	6.46	0	0	0	0	0	0	0	0	0	0	0	0	0	93.9	0	0	0	0	0	0	31.88	0	0	0	0	0	191.76	368.32	0	0	0	0	70.75	0	0	104.75
9730	0	0	65.33	0	25.39	0	98.17	47.47	67.38	52.32	0	58.4	0	37.69	0	0	0	0	3.04	0	18.97	26.88	22.89	0	158.16	151.31	0	309.45	183.02	154.29	52.86	38.91	78.56	79.25	0	46.98	21.16	140.59	617.36	992.06	341.56	506.58	163.8	119.92	295.7	425.83	130.81	239.58	501.06
9811	24.84	0	205.85	64.93	0	34.34	187.94	52.51	0	0	0	0	53.19	0	16.69	0	303.6	412.85	16.34	4.93	511.05	372.77	112.48	13.99	0	189.86	51.86	147.93	72.63	0	320.91	307.54	374.57	514.74	172.45	0	93.3	65.17	0	0	0	0	0	366.75	0	0	0	0	0
10221	0	0	0	0	0	0	0	0	0	0	0	0	0	0	0	0	0	0	0	0	0	0	0	0	284.45	57.3	0	0	100.22	43.57	43.86	122.67	61.3	42.54	0	0	0	0	0	0	0	0	0	0	0	0	0	0	0
10328	0	0	0	0	0	0	0	0	0	0	0	6.82	0	0	0	0	0	0	0	0	0	0	0	0	11.71	0	0	25.44	29.39	0	0	0	0	0	0	0	0	0	160.46	108.19	326.66	240.61	44.7	0	98.79	93.87	53.97	89.14	94.42
10382	0	48.79	0	0	0	17.74	0	0	0	292.78	0	0	65.6	0	0	0	0	0	0	0	0	0	0	0	0	0	0	0	0	0	0	0	0	159.45	0	0	0	0	0	0	0	0	0	0	36.09	0	0	0	0
10549	0	0	0	0	0	0	0	0	0	0	0	0	0	0	0	0	0	0	0	0	0	0	0	0	0	47.14	0	0	21.57	0	50.38	0	49.68	0	0	0	0	85.11	0	0	55.63	0	0	0	0	0	0	0	0
10630	0	24.66	9.6	0	173.53	14.97	0	245.97	0	0	0	0	112.72	0	0	0	0	0	0	910.66	0	0	0	0	0	547.4	0	0	0	0	82.92	39.22	33.86	753.27	0	0	0	0	0	0	0	14.55	0	71.89	0	0	338.13	0	0
11010	0	0	0	0	0	0	0	0	0	0	0	0	0	0	0	37.85	0	0	0	0	0	0	0	0	0	0	0	206.79	0	0	0	0	0	0	0	0	0	0	0	0	0	0	0	0	0	0	0	0	0
11229	1556.59	0	62374.1	14523.7	0	0	35021.1	17003.6	0	0	35204.1	0	0	0	0	13585	0	41105.1	10873.2	12385.2	79580	0	16758.2	11459.6	0	0	0	82540.6	0	0	0	0	0	0	126866	0	0	0	0	83304.7	53013.2	0	0	0	55311.1	0	0	0	0
11307	0	0	0	10.2	0	0	0	0	10	0	0	0	6.82	0	0	0	0	29.84	0	0	195.31	143.21	21.97	0	16.2	0	0	0	22.18	67.35	44.16	0	104.11	106.2	92.02	86.47	0	0	0	0	36.52	0	0	0	0	0	0	0	0
11428	7.93	0	29.6	0	0	0	111.83	0	35.33	0	0	67.6	0	0	0	0	0	22.42	0	0	0	9.44	26.41	0	146.36	137.01	0	40.48	103.79	63.04	56.9	35.23	57.8	156.97	88.3	85.9	83.93	300.03	0	59.24	41.25	30.71	130.11	123.05	107.23	0	51.51	14.58	0
11444	0	13.87	57.79	21.38	40.78	27.51	161.52	37.68	78.05	16.94	0	45.47	87.75	102.83	0	0	0	0	0	0	0	34.56	26.6	0	59.94	96.78	0	81.43	59.49	62.2	137.33	39.32	37.34	40.52	0	48.61	30.34	138.74	689.43	47.82	170.67	76.06	102.1	41.35	17.27	324.54	63.59	48.6	130.26
11936	13.3	0	86.79	74.58	200.45	0	159.12	0	5.61	23.74	0	0	93.89	0	0	0	120.06	122.18	0	0	0	0	0	0	190.7	0	0	0	195.01	0	211.55	0	0	420.67	0	0	0	0	0	0	269.37	0	0	0	608.2	0	0	0	68.88
12194	0	0	0	0	0	0	49.85	13.82	24.69	0	0	43.02	6.48	24.63	0	0	0	0	0	0	125.44	292.33	40.49	11.35	0	8.67	0	0	41.99	40.72	0	0	0	0	0	0	14.31	0	139.4	89.19	97.62	112.04	82.35	0	113.68	193.92	32.06	40.67	227.85
12496	0	25.65	0	0	54.79	0	46.49	0	36.98	0	0	0	0	45.75	0	0	32.24	0	0	0	25.01	32.33	0	0	0	0	0	0	0	0	22.21	0	0	0	0	0	24.38	71.32	0	108.57	0	55.05	0	0	0	60.76	0	36.7	0
12497	0	0	0	0	0	0	0	0	0	0	0	0	35.1	0	0	0	0	0	9.33	0	0	0	0	0	0	120.65	0	0	0	93.27	0	1017.91	0	0	0	0	0	0	0	0	0	0	0	0	0	0	0	0	543.27
12515	0	0	77.65	0	0	0	0	0	0	0	0	0	39.52	0	0	0	0	0	200.06	0	0	0	0	0	0	124.37	0	0	0	0	0	0	0	0	47.41	0	0	0	0	0	588.03	0	0	0	1269.72	40.6	0	0	0
12566	0	0	0	0	0	0	0	0	0	0	0	0	37.97	0	34.99	0	0	0	11.82	0	0	0	0	0	9.47	125.76	0	1480.25	17.66	0	0	0	0	0	66.93	0	0	0	35.55	0	0	0	0	1114.35	0	0	0	0	0
12593	0	0	0	0	0	0	0	0	0	0	0	0	0	0	0	71.52	0	0	0	0	0	0	0	0	0	0	0	32.28	0	24.2	51.4	91.39	189.09	27.38	0	0	0	0	0	0	0	0	0	0	0	0	0	0	0
12633	0	27.53	0	0	0	18.05	0	0	0	32.68	0	0	121.32	0	444.95	0	0	0	88.43	0	0	0	0	0	0	0	0	115.7	0	0	0	0	30.11	697	0	0	0	0	0	0	0	0	0	0	0	0	0	0	0
12924	0	0	0	0	0	0	0	0	0	0	0	0	41.14	0	0	0	0	0	14.47	0	0	0	0	0	0	0	0	260.91	0	0	0	0	144.89	719.73	0	0	0	0	0	0	0	0	0	0	0	0	0	0	0
13040	46.96	0	866.09	0	0	563.87	0	332.59	64.72	0	0	0	99.54	0	249.71	94.26	0	0	0	0	0	0	0	0	0	0	54.25	4468.52	0	12.26	28.06	179.47	31.64	66.48	0	0	0	0	0	0	0	0	66.27	0	0	19.92	0	0	169.43
13258	0	0	0	0	0	0	0	595.24	0	0	0	0	0	0	0	39.56	0	0	37.37	0	0	0	0	0	0	16.48	24.65	0	4.68	43.47	0	0	302.1	0	0	0	0	0	0	0	0	12.96	0	0	0	13.68	0	134.03	0
13283	0	0	0	0	0	0	0	0	0	0	0	0	0	0	0	11.12	0	0	0	0	0	0	0	0	0	0	0	0	0	40.4	66.59	201.01	238.26	123.17	0	0	0	0	0	0	0	7.87	0	0	0	0	0	0	0
13316	0	0	0	0	0	0	0	0	0	0	0	0	0	0	0	17.86	0	0	0	0	0	0	0	0	0	0	0	0	0	0	185.86	0	6.68	94.17	0	0	0	0	0	0	0	0	0	0	0	0	0	0	0
13524	0	0	0	0	0	0	0	0	0	0	0	0	52.41	0	0	0	0	0	16.61	537.86	0	0	0	0	0	83.86	0	0	0	30.28	39.17	0	0	0	33.96	0	0	0	0	0	0	118.38	0	0	0	0	0	0	0
13574	0	0	0	0	0	0	0	0	0	0	0	0	0	0	0	134.72	0	0	0	0	0	0	0	0	0	0	0	0	12.09	10.63	9.19	0	131.43	256.23	0	0	0	0	0	0	0	0	0	0	0	0	0	0	9.82
14144	0	103.85	142.39	51.92	47.77	127.06	0	59.91	123.34	109.53	192.59	100.06	0	179.08	0	0	120.61	81.98	36.93	0	246.63	167	0	50.33	0	0	0	82.7	130.86	171.07	0	123.99	0	228.39	208.2	0	116.98	0	0	0	0	56.99	42.31	134.02	0	0	40.12	0	0
14458	338.17	0	0	0	0	251.82	0	927.54	0	0	0	0	0	0	134.33	2362.22	1622.65	0	578.5	0	0	0	0	0	0	4164.12	0	0	0	4321.83	4951.05	0	3917.69	0	0	4968.97	0	6322.55	2347.45	4119.63	2576.03	2185.14	0	0	2061.25	0	0	0	0
14736	21.59	44.91	25.38	82.6	0	0	70.24	54.86	34.7	24.8	0	66.49	37.39	53.92	47.85	0	0	0	75.06	63.95	0	34.11	17.24	118.27	0	0	0	0	0	0	0	0	0	0	0	0	0	0	209.9	0	0	14.28	0	0	0	57.12	0	0	0
14869	0	0	40.3	23.33	0	0	0	0	32.3	32.88	0	47.84	44.93	35.23	0	0	50.08	0	0	0	0	45.54	0	0	33.49	0	0	128.33	0	0	0	59.56	0	194.75	0	83.43	76.49	0	68.82	35.58	29.69	0	0	0	0	0	21.91	0	0
15005	0	11.95	92.49	2.66	0	101.75	50.26	0	24.65	0	0	9.99	47.09	93.71	42.12	0	0	0	0	0	0	0	14.32	70.17	81.4	116.01	0	0	12.71	52	0	0	0	0	0	0	0	0	244	85.83	48.62	14.42	57.17	91.5	0	0	58.44	0	0
15070	0	8.52	13.25	0	0	47.58	60.76	43.79	77.34	45.88	0	39.51	8	11.3	0	0	0	75.97	0	0	109.09	0	0	12.67	0	0	0	40.7	0	0	0	70.77	99.69	0	0	65.91	51.84	0	0	0	0	41.85	27.51	0	19.56	0	0	41.11	0
15265	81.19	184	70.12	142.65	36.81	43.24	192.2	262.8	150.47	172.75	0	133.26	128.6	129.34	222.75	0	16.16	0	106.82	123.1	0	31.98	38.77	244.36	29.7	0	0	0	21.35	0	0	0	0	56.98	0	0	0	32.36	132.65	0	35.29	42.16	29.84	0	35.45	39.55	0	0	14.3
15819	0	0	53.07	23.32	0	0	24.32	0	0	0	0	19.51	11.21	19.88	0	0	0	0	22.22	0	151.41	166.68	17.79	0	31.52	93.21	0	193.29	49.26	100.82	0	0	102.22	0	0	0	32.1	0	245.69	181.24	64.72	59.5	155.56	84.25	155.55	193.8	103.04	57.05	84.06
16566	0	0	1995.85	0	0	0	0	13.73	0	0	0	0	0	0	0	0	0	11.06	0	0	201.51	0	0	0	0	0	0	0	0	257.67	186.43	0	168.2	0	0	203.34	0	768.89	0	115.63	0	36.58	0	0	41.68	0	0	0	0
16611	0	0	23.81	11.52	0	0	0	0	0	0	0	39.4	125.94	86.97	0	0	0	0	0	0	0	0	0	0	26.05	0	0	0	35.7	0	145.56	0	0	38.69	0	0	0	79.49	335.78	43.21	36.99	29.51	18.33	16.74	0	353.19	0	22.87	0
16816	0	0	0	15.04	0	0	14.36	39.56	0	0	0	0	30.22	125.57	37.78	0	0	0	0	44.44	0	0	0	17.56	89.76	287.16	0	74.52	65.45	20.8	94.92	52.57	229.2	145.34	1228.69	632.8	39.91	0	0	162.66	383.31	392.32	319.02	308.85	255.95	0	0	0	0
16933	0	0	144.53	53.42	25.17	0	0	0	0	89.91	0	0	20.47	78.93	118.76	0	0	0	113.54	84.85	0	0	0	96.13	0	0	0	0	0	0	0	0	0	0	0	0	0	0	38.36	0	84.73	0	0	0	0	0	0	0	0
17063	0	0	0	0	0	0	0	0	0	0	0	0	0	27.1	0	0	0	0	0	0	0	0	0	0	0	0	0	0	0	0	0	0	0	0	0	0	0	0	0	0	0	0	0	0	0	0	0	0	0
17233	7.26	30.41	190.38	47.44	0	85.97	0	0	99.71	0	104.99	166.25	0	2.69	0	0	147.63	163.14	41.15	39.83	168.51	0	0	32.25	153.53	486.19	0	161.61	182.15	301.26	294.92	140.05	108.18	369.81	431.48	255.05	243.6	279.16	69.42	347.68	145.22	149.11	344.15	148.26	219.21	158.76	195.3	234.48	224.42
17258	43.47	106.56	230.99	157.53	88.82	9.75	310.57	88.82	77.92	101.78	0	130.61	228.12	175.74	0	0	221.42	125.09	37.93	110.78	434.62	468.82	385.26	114.12	102.6	416.16	0	208.14	338.12	287.57	434.5	155.09	888.78	483.83	0	0	0	0	936.93	406.84	0	81.87	0	0	427.98	1200.26	0	414.53	0
17514	0	0	0	0	0	0	0	0	0	0	0	0	0	0	0	282.32	0	0	0	12.79	0	0	0	0	0	0	0	19.12	0	0	0	0	0	0	0	0	0	0	0	0	0	0	0	0	0	0	0	0	0
17520	0	0	0	0	0	0	0	0	0	0	0	0	0	0	0	0	0	0	0	0	0	0	0	11.53	0	0	0	261.38	33.34	14.86	20.57	84.02	139.55	24.48	0	0	0	0	0	0	0	0	0	0	0	0	0	0	0
17864	0	0	0	0	0	0	0	0	0	0	0	0	0	0	0	0	0	0	0	0	0	0	0	0	16.65	79.42	0	0	48.12	0	60.01	0	367.12	0	0	0	0	0	0	0	125.63	0	0	0	0	0	0	0	0
18212	0	0	0	0	0	0	0	0	0	0	0	0	0	0	0	1118.01	0	0	0	0	0	0	0	0	0	0	0	233.63	0	0	102.13	77.3	0	90.7	0	0	0	0	0	0	0	0	0	0	0	0	0	0	0
18477	0	164.68	0	79.76	0	266.29	22.84	0	0	0	0	0	0	0	0	0	12.04	0	0	255.01	0	0	3.85	2.86	0	107.62	0	183.83	61.38	65.15	157.33	307.44	257.59	198.84	0	0	0	91.55	0	975.51	409.66	328.14	0	140.54	282.41	0	0	0	0
18707	0	50.18	143.17	127.1	7.53	0	90.65	16.95	58.32	99.17	0	46.61	104.26	240.57	0	0	17.36	38.03	0	0	40.69	106.38	26.66	16.05	93.92	123.47	0	0	119.55	19.68	40.88	13.28	0	302.74	0	0	0	0	453.14	27.17	179.25	82.48	31.91	37.99	14.9	96.22	0	42.76	0
19071	0	0	0	33.99	186.69	0	36.26	0	0	12.27	0	0	0	0	0	0	20.92	18.67	0	0	0	0	0	0	44.77	0	0	0	58.16	0	17.35	0	90.86	133.51	0	0	0	0	0	0	138.28	0	0	0	116.26	67.14	0	0	0
19211	10.35	63.92	408.87	143.42	0	0	0	18.17	0	0	0	0	95.48	180.41	253.09	70.67	0	0	334.44	131.44	0	0	0	251.32	0	0	0	0	0	0	0	0	0	0	0	0	0	0	0	0	0	0	0	0	0	0	0	0	0
19245	0	0	33.83	74.24	0	0	100.36	8.3	9.94	17.35	0	61.28	8.26	0	0	0	0	0	0	0	207.67	138.24	17.79	0	0	68.25	0	0	0	118.37	36.95	56.32	92.75	17.41	0	40.02	0	0	105.79	263.75	0	48.93	128.23	105.21	240.08	138.55	63.28	62.83	60.92
19537	0	0	0	0	0	0	0	0	0	0	0	0	61.05	0	0	0	0	0	230.83	0	0	0	0	0	0	353.26	0	220.54	0	0	0	0	166.66	959.45	0	0	0	0	0	0	26.66	0	0	0	0	0	0	0	0
19556	0	0	0	0	0	0	0	0	0	0	0	0	0	0	0	0	0	0	0	0	0	0	0	0	0	0	0	0	7.39	13.57	278.24	0	0	111.73	0	0	0	0	0	0	0	0	0	0	0	0	0	0	0
19625	0	51.08	0	0	0	45.41	0	0	0	528.53	0	0	190.53	0	570.59	0	0	0	98.15	0	0	0	0	0	0	79.91	0	92.83	0	0	0	0	0	815.1	0	0	0	0	0	0	0	0	0	0	160.47	0	0	0	0
19735	0	0	0	0	0	0	0	0	0	7.67	0	0	27.17	0	0	0	0	0	30.38	0	0	0	0	0	0	0	0	0	0	0	0	0	0	0	0	0	0	0	0	0	0	0	0	0	0	0	0	0	0
19762	0	0	0	0	0	45.09	0	0	0	0	0	0	86.71	0	0	0	0	0	14.11	0	0	0	0	0	0	0	0	0	0	234.33	32.07	0	205.51	0	0	0	0	0	0	0	0	0	0	0	0	0	0	0	164.75
19832	77.34	0	801.84	2.13	0	566.17	0	890.01	78.26	0	0	0	99.81	0	261.31	99.49	0	0	0	0	0	0	0	0	0	16.68	0	4642.83	17.72	13.41	33.26	186.72	33.47	0	0	0	0	0	0	0	0	0	0	0	0	43.48	0	173.72	219.04
19851	0	0	0	0	0	0	0	0	0	0	0	0	0	0	0	113.79	0	0	0	0	0	0	0	0	0	91.66	0	0	22.27	13.02	35.57	0	45.16	0	0	0	0	0	0	0	0	0	0	0	0	0	0	0	0
19857	0	0	0	0	0	0	0	0	0	0	0	0	0	0	0	65.57	0	0	0	0	0	0	0	0	0	0	0	64.71	0	22.98	67.26	115.11	0	0	0	0	0	0	0	0	0	0	0	0	0	0	0	0	0
19969	237.05	0	0	0	0	56.32	0	0	0	0	0	0	12.56	0	28.99	0	0	0	241.1	0	0	0	0	0	9.08	0	0	0	0	0	0	0	0	711.53	427.2	0	0	0	0	17.34	55.98	0	188.21	0	0	0	0	126.5	299.01
20037	0	0	0	0	0	0	0	0	0	0	0	0	0	0	0	518.98	0	0	0	0	0	0	0	0	0	0	0	109.91	19.09	47.89	16.21	0	199.79	30.25	0	0	0	0	0	0	0	0	0	0	0	0	0	0	0
20237	0	0	0	0	0	0	0	0	0	0	0	0	0	0	0	5.6	0	0	49.51	0	0	0	0	0	0	0	32.23	0	5.05	59.61	0	0	349.32	66.92	0	0	0	0	0	0	0	39.32	0	0	0	0	0	0	13.02
20252	0	0	0	0	0	0	0	0	0	0	0	0	0	0	0	125.08	0	0	0	0	0	0	0	0	0	24.19	0	0	0	61.93	41.53	227	0	25.71	0	0	0	0	0	0	0	0	0	0	0	0	0	0	0
20368	0	0	0	0	25.81	0	0	0	0	0	0	0	41.78	0	0	0	0	0	29.23	528.86	0	0	0	0	0	47.6	0	0	0	0	64.29	1324.38	0	0	110.26	0	0	0	0	0	227.86	65.59	0	672.84	683.89	61.73	0	0	0
20645	0	0	0	0	0	0	0	0	0	0	0	0	0	0	0	129.46	0	0	0	6.03	0	0	0	0	0	12.07	0	309.8	124.42	227.92	10.93	150.32	461.42	447.44	0	0	0	0	0	0	0	0	0	0	0	0	0	0	12.19
20785	0	18.23	247.78	48.07	0	0	0	25.56	0	0	0	38.68	46.27	195.41	94.82	0	0	0	21.36	0	0	0	0	102.66	0	0	0	0	0	0	0	0	0	0	0	0	0	0	0	0	0	0	0	0	0	0	0	0	0
20970	0	0	0	12.1	0	0	0	0	0	0	0	0	6.58	0	0	0	0	0	0	63.02	0	0	0	0	273.77	0	1561.94	0	102.68	44.92	0	45.66	0	152.25	1618.02	266.66	168.08	312.01	626.07	0	544.14	379.67	1659.62	1118.68	291.25	0	0	0	0
21051	0	0	0	0	0	11.04	170.54	0	0	0	0	0	6	0	0	0	0	0	52.42	0	0	0	0	0	51.31	21.7	0	801.38	17.89	0	29.92	0	0	0	0	0	0	164.72	0	0	48.38	0	0	0	0	0	0	0	78.63
21241	4.23	89.21	0	26.16	0	69.61	6.56	57.56	0	0	0	99.92	0	0	0	39.08	0	0	0	122.92	0	0	0	37.66	0	0	0	0	20.76	17.03	74.2	31.65	0	0	102.45	0	0	166.06	1068.93	4870.43	1027.46	687.76	0	200	684.32	0	0	0	0
21251	0	0	35.39	0	0	0	19.83	0	69.21	46.79	0	23.06	0	0	0	0	0	0	0	0	0	0	0	0	149.81	76.23	0	0	22.22	101.43	0	0	0	0	0	0	13.99	0	0	0	0	20.79	0	59.37	0	0	36.71	0	0
21896	432.02	408.48	2468.36	447.17	0	296.28	1056.94	404.7	0	0	1544.06	306.19	189.54	8.86	338.54	279.29	2420.62	2071.53	213.56	280.14	2621.36	2046	464.6	400.87	1516.27	1425.45	1169.2	2415.13	1794.94	2324.9	1413.92	2293.46	1444.71	2272.07	2062.37	1364.71	1244.18	1491.23	932.13	1758.02	1871.85	914.55	2810.91	2516.79	3050.84	0	0	0	631.55
22058	0	0	79.56	0	0	0	0	0	0	0	0	0	0	0	0	0	0	0	0	0	0	0	0	0	0	0	0	0	0	0	0	0	0	0	0	0	0	0	0	14.57	16.65	9.74	0	23.89	0	0	0	0	9.8
22220	8.46	0	0	7.91	0	0	0	0	0	0	0	0	0	0	0	0	0	0	0	0	0	0	6.81	0	38.37	0	0	0	26.03	40.06	93.66	41.41	47.93	127.66	136.41	25.14	25.73	0	0	0	0	0	0	0	0	0	0	0	0
22376	0	7.96	104.83	44.11	0	0	27.52	31.4	0	0	69.12	21.35	0	0	0	0	116.25	152.21	0	28.14	189.72	0	19.66	0	56.85	120.77	0	167.55	147.92	114.75	148.86	163.77	222.71	338.68	233.76	56.45	67.45	112.9	0	135.91	252.64	169.8	16.03	101.8	135.14	0	0	0	37.29
22492	0	8.33	97.45	15.22	0	0	37.66	0	41.68	0	0	102.51	0	83.38	0	0	18.06	61.07	13.13	0	70.61	0	69.03	0	120.38	359.05	0	161.56	115.16	0	87.55	0	0	220.64	149.13	82.31	51.57	539.91	62.6	167.85	0	131.35	87.71	67.34	14.11	110.81	37.31	135.38	0
22839	0	0	12.06	0	0	0	0	0	0	0	0	0	0	0	9.19	0	0	0	0	23.29	0	0	0	0	0	569.36	1119.99	0	0	0	0	0	411.94	0	2182.5	1045.7	0	0	246.12	0	755.9	527.75	604.67	722.12	526.14	0	0	0	0
23647	0	0	0	0	0	0	0	0	0	0	0	0	0	0	0	0	0	0	0	0	0	0	0	0	0	0	408.6	0	0	0	0	0	0	0	0	0	0	0	161.54	0	0	51.66	314.57	189.21	90.84	0	12.97	0	0
23811	0	0	16.08	0	9.03	0	169.49	0	0	0	0	0	0	0	0	0	0	0	0	0	55.04	0	0	0	0	0	0	0	0	23.85	0	0	242.1	0	0	0	0	0	0	53.51	0	0	51.11	0	61.57	0	27.9	0	0
24081	0	21.98	44.12	21.62	0	35.29	123.47	22.61	33.47	0	0	62.62	30.24	83.71	0	0	11.13	32.91	0	0	53.95	0	34.23	18.5	120.93	125.18	0	60.74	105.92	70.61	219.6	60.62	22.54	125.8	146.53	80.51	64.61	298.99	161.13	93.9	101.75	61.23	139.29	81.65	46.75	265.13	71.03	95.2	59.91
24503	0	0	0	16.45	0	0	0	0	0	0	0	0	4.21	30.19	0	0	0	0	17.07	0	0	0	0	11.38	45.5	13	0	0	0	0	0	0	0	0	0	0	0	0	0	0	0	0	0	0	0	0	0	0	0
24573	27.58	32.39	183.6	72.31	161.42	700.97	1288.75	562.21	1055.22	176.77	204.23	740.43	1200.52	1078.69	347.86	294.12	189.68	168.61	726.65	299.54	198.49	606.55	107.16	774.68	2102.92	1112.92	279.48	0	720.84	1832.89	1189.14	357.44	254.7	240.15	564.72	1061.64	1202.76	55.19	332.33	1197.38	0	0	1029.88	1949.81	30.59	0	750.21	24.1	72.9
24975	0	0	0	0	0	16.14	0	0	0	21.58	0	0	28.3	0	0	0	0	0	0	0	0	0	0	0	0	0	0	0	0	0	0	0	0	443.42	0	0	0	0	0	0	0	0	0	0	0	0	0	0	0
24979	0	0	0	0	0	0	0	0	0	114.81	0	68.04	45.73	0	135.16	134.32	0	0	0	0	0	0	0	0	0	18.99	0	379.92	0	0	0	0	0	0	0	0	0	0	0	0	0	0	0	0	0	0	0	0	0
25361	0	0	0	5.2	0	0	0	0	0	0	0	3.15	0	0	0	23.16	0	0	0	0	0	0	0	0	0	19.76	0	0	0	10.88	0	0	39.69	0	0	0	0	0	0	0	0	0	0	0	0	0	0	0	0
25703	0	0	0	0	18.47	0	0	95.62	0	162.9	0	0	66.5	4.72	0	0	0	0	0	630.6	0	0	0	0	0	26.17	0	849.75	0	0	0	15.68	0	522.48	0	0	0	0	0	0	0	0	0	0	46.97	0	134.68	0	0
25923	0	0	33.1	8.51	0	63.53	0	39.3	30.24	0	0	0	28.76	25.01	0	0	0	0	0	0	0	0	0	23.67	0	0	0	0	32.61	97.38	55.91	57.98	92.48	0	0	0	33.18	102.41	0	0	0	0	0	0	0	65.36	0	0	0
26064	0	0	63.87	0	0	0	6.55	0	0	0	23.43	0	0	0	5.54	0	0	0	0	0	0	0	0	0	0	0	0	0	0	0	0	0	0	33.12	44.86	0	0	0	0	0	0	0	0	0	0	0	0	0	0
26142	0	0	0	12.22	0	0	0	0	0	0	0	154.88	0	0	0	0	0	0	0	0	0	0	0	0	532.09	0	0	0	0	0	0	0	0	0	0	0	0	2918.37	2920.9	0	0	0	472.14	0	3575.06	2502.49	0	0	0
26236	0	0	0	0	0	0	0	0	0	0	0	0	0	0	0	0	0	0	0	0	0	0	0	0	628.03	197.3	0	136.27	196.1	152.81	207.51	78.1	79.68	128.28	339.04	0	0	0	0	0	0	0	0	0	0	0	0	0	0
26435	0	0	0	0	0	0	0	0	0	0	0	0	0	0	0	0	315	143.41	0	0	0	88.08	0	0	0	100.18	0	0	142.96	0	0	0	0	60.48	0	103.94	0	188.57	878.48	0	0	0	0	0	0	0	0	0	0
26518	0	110.28	137.75	0	28.65	0	0	23.14	0	0	0	36.32	4.3	0	0	0	0	0	0	0	0	24.35	0	0	81.46	10.37	0	20.76	62.06	55.52	0	0	60.27	0	37.49	0	0	0	222.19	116.6	41.86	0	92.25	0	82.77	131.16	95.87	0	0
26675	0	0	93.5	3.73	0	0	0	0	0	0	0	0	0	14.87	0	0	0	0	5.97	0	0	0	0	4.56	0	0	0	0	0	0	0	0	0	0	0	0	0	0	282.81	269.76	115.8	100.74	0	0	0	0	0	0	203.62
26889	0	12.77	0	117.88	0	0	92.5	0	10.01	15.39	0	151.84	22.63	25.26	0	0	0	29.37	31.71	0	188.87	200.74	44.25	0	32.3	66.85	0	26.67	28.81	103.11	0	40.97	114.18	43.02	0	0	63.25	0	0	169.32	0	0	134.8	128.32	351.94	0	52.62	0	0
26950	0	0	189.41	0	0	0	0	0	0	0	0	0	0	0	0	0	0	0	0	0	0	0	0	0	0	0	0	0	0	95.04	169.96	0	0	0	0	0	0	0	0	111.3	0	0	0	505.98	0	0	0	0	0
27048	85.63	0	299.73	92.35	0	80.3	0	200.63	0	0	582.64	333.74	0	0	28.62	70.77	0	97.48	140.63	77.56	229.06	28.36	10.36	43.04	86.96	25.43	0	187.92	115.78	172.56	189.73	209.22	258.9	169.09	0	0	80.42	0	0	478.52	192.83	153.76	0	156.4	221.38	0	0	0	170.77
27135	0	0	26.16	10.43	91	181.91	334.45	166.41	268.19	41.11	60.62	278.57	344.38	278.98	126.83	0	0	70.02	129.72	0	0	240.33	41.34	243	497.75	350.22	0	22.42	185.17	467.07	239.38	118.76	40.14	0	64.71	334.4	304.45	0	0	272.18	0	0	235.88	433.69	0	0	171.23	0	0
27315	0	0	98.54	0	0	0	0	0	0	0	0	0	0	0	0	0	0	0	0	0	0	0	0	0	0	0	0	0	0	0	0	0	0	0	0	0	0	0	0	0	0	0	0	358.1	0	0	68.67	0	0
27399	0	9.47	5.31	11.34	0	0	47.87	12.6	43.09	0	0	39.93	2.42	0	0	0	0	66.97	0	0	0	0	3.29	0	20.12	0	0	0	30.54	45.29	0	11.19	0	29	0	15.52	40.42	0	0	0	0	15.55	0	0	31.66	0	10.73	0	0
27447	0	15.46	214	31.55	8.46	0	0	48.03	17.41	0	0	11.17	48.43	90.4	97.55	0	0	16.18	62.58	46.7	0	0	0	58.87	31.82	0	0	53.54	0	0	0	0	0	0	0	0	0	0	0	0	18.17	0	0	0	0	0	25.11	15.14	28.66
27507	5.81	57.37	252.74	32.04	91.22	23.37	258.17	91.94	217.69	77.33	0	183.46	185.77	222.28	151.55	0	0	200.4	147.21	9.34	0	124.76	295.46	256.19	324.12	438.12	0	0	190.04	257.42	180.68	68.8	0	62.6	254.45	411.51	387.16	0	471.97	282.7	0	34.46	377.05	447.99	0	0	245.09	0	0
27626	0	0	10.99	0	0	0	0	0	0	0	0	0	0	0	0	0	0	0	0	0	0	0	0	0	0	0	0	0	0	0	0	0	0	0	0	0	0	0	0	39.44	0	0	0	0	0	0	0	0	0
27669	0	0	0	0	0	19.13	0	0	0	0	0	0	0	0	0	0	0	0	10	0	0	0	0	0	0	0	0	92.94	0	0	0	0	391.08	0	0	0	0	0	0	0	0	0	0	0	46.24	0	0	0	349.89
27675	0	0	0	0	0	0	0	0	0	0	0	0	71.59	0	0	0	0	0	279.34	0	0	0	0	0	0	0	0	25.41	0	0	0	0	20.66	779.53	0	0	0	0	0	0	0	0	0	0	0	0	0	0	0
27701	0	0	0	0	0	25.6	0	0	0	37.3	0	0	55.72	0	548.86	0	0	0	132.81	0	0	0	0	0	0	0	0	56.26	0	0	0	0	0	768.96	0	0	0	0	0	0	0	0	0	0	0	0	0	0	0
27766	0	0	6.99	0	51.2	0	0	0	0	0	0	0	58.47	0	0	0	0	0	24.98	490.48	0	0	0	0	0	51.29	0	0	0	0	59.36	41.04	0	69.38	0	0	0	0	0	0	160.64	0	0	164.71	406.46	15.58	0	0	42.53
27953	0	0	0	0	0	0	0	0	0	0	0	0	0	0	0	0	0	0	0	0	0	0	0	0	29.95	11.05	0	0	8.6	10.96	87.26	0	132.24	0	0	0	0	0	0	0	0	0	0	0	0	0	0	0	0
28051	75.87	0	803.58	7.35	0	182.8	0	192.47	80.37	0	0	0	88.1	85.02	286.65	73.82	0	0	0	0	0	0	0	4.26	0	0	44.34	1644.75	0	0	0	74.18	0	313.33	0	0	0	0	0	0	0	130.57	220.35	0	0	0	161.97	13.93	194.36
28244	0	0	0	0	0	0	0	0	0	0	0	0	0	0	0	130.88	0	0	0	0	0	0	0	0	0	0	0	0	5.16	13.33	0	0	0	92.41	0	0	0	0	0	0	0	0	0	0	0	0	0	0	0
28433	0	0	0	0	0	0	0	0	0	0	0	0	0	0	0	256.67	0	0	0	0	0	0	0	0	0	10.14	0	14	0	0	65.02	0	415.57	394.72	0	0	0	0	0	0	0	0	0	0	0	0	0	0	0
28437	0	0	0	0	0	0	17.93	0	0	0	0	0	0	0	0	28.33	0	0	0	9.26	0	0	0	0	0	0	0	0	5.35	0	0	0	34.96	0	0	0	0	0	0	0	0	0	0	0	0	0	0	0	0
28458	0	0	0	0	0	0	0	0	0	0	0	0	0	0	0	26.3	0	0	0	0	0	0	0	0	0	0	0	101.61	6.21	50.51	0	100.61	189	24.63	0	0	0	0	0	0	0	0	0	0	0	0	0	0	0
28533	0	12.72	140.6	0	0	0	0	0	0	13.45	0	0	27.32	0	0	874.2	0	0	31.63	0	0	0	0	0	0	52.64	0	935.19	0	0	0	70.01	80.06	49.9	0	0	0	0	0	0	0	0	0	0	0	0	0	0	84.84
28703	0	0	0	0	0	0	0	0	0	0	0	0	0	0	0	48.83	0	0	0	0	0	0	0	0	0	0	0	66.99	0	0	457.74	66.3	0	0	0	0	0	0	0	0	0	0	0	0	0	0	0	0	0
28753	0	0	0	0	0	0	0	0	0	0	0	0	0	0	0	7.58	0	0	0	0	0	0	0	0	0	0	0	0	0	35.24	8.84	185.5	0	23.9	0	0	0	0	0	0	0	0	0	0	0	0	0	0	0
29176	0	8.38	360.63	115.68	0	43.59	227.08	88	0	0	236.47	85.06	0	0	17.04	0	364.02	523.3	0	29.88	423.83	177.99	72.03	60.34	207.43	245.05	266.68	399.93	323.73	539.5	325.03	437.92	294.83	821.48	443.56	349.2	322.1	251.19	0	336.47	350.87	187.38	557.13	542.86	464.48	0	0	0	240.72
29628	767.79	1997.61	628.48	928.72	752.88	1119.65	1410.84	874.09	1287.57	1567.54	556.74	1030.61	573.93	478.25	1787.36	933.11	420.89	478.77	308.41	28.8	520.98	848.48	411.95	472.58	608.64	443.14	1064.54	873.07	429.37	549.48	390.9	256.79	119.86	868.44	541.04	487.58	163.66	868.63	1692.48	618.22	647.95	458.17	622.17	963.48	480.73	918.87	321.67	737.7	224.09
29872	0	0	0	0	0	0	0	0	0	0	0	0	0	0	0	0	0	0	0	0	0	0	0	0	0	60.83	0	0	0	0	0	0	128.87	0	669.44	107.98	0	0	0	57.66	304.76	130.74	112.96	128.16	117.06	0	0	0	0
30140	0	16.7	46.17	35.74	0	16.76	124.27	0	49.98	60.67	0	86.59	64.23	104.68	0	0	33.36	0	22.97	0	0	35.66	58.16	30.7	91.2	101.06	0	26.61	67.87	51.49	94.83	57.5	52.25	49.34	0	33.3	61.69	197.06	396.23	82.47	97.63	45.72	96.06	53.95	38.53	310.55	34.11	72.67	74.78
30300	0	0	252.56	0	0	0	0	0	0	0	0	0	0	0	0	0	193.18	22.92	0	0	0	332.69	0	0	0	160.84	0	259.29	296.53	374.66	411.67	275.74	436.15	342.2	326.09	0	181.83	184.64	186.23	399.72	148.99	53.48	0	358.04	318.62	0	0	0	343.98
30366	61.61	144.56	0	124.88	14.8	26.26	64.09	211.64	92.95	142.83	0	141.44	80.53	83.59	209.63	0	0	0	33.12	82.18	0	0	11.02	203.03	0	0	0	0	0	0	0	0	0	0	0	0	0	0	0	0	0	0	0	0	0	0	0	0	0
30649	0	30.24	126.25	50.48	0	0	59.22	0	42.2	0	0	73.58	0	0	0	0	72.05	83.65	24.49	0	67.14	16.67	68.23	34.46	129.99	147.26	0	241.75	115.88	58.03	0	83.1	0	141.11	148.62	59.39	116.6	0	0	135.44	123.04	140.44	149.72	110.09	82.29	0	68.36	42.93	90.37
30852	0	0	63.29	0	0	0	0	0	0	0	0	47.9	0	0	0	0	0	42.09	0	0	51.52	0	0	0	47.24	0	0	0	0	41.75	0	50.19	132.02	0	0	55.66	41.41	0	0	149.84	97.77	66.19	40.24	96.03	83.61	0	0	0	22.44
30960	37.19	45.71	100.18	230.78	701.46	0	395.77	0	25.19	182.28	0	253.73	111.03	68.39	0	0	238.68	193.2	48.18	0	0	0	0	0	333.37	21.89	0	144.14	262.46	0	445	0	276.68	1190.24	68.68	0	0	637.31	89.91	23.54	965.19	0	0	0	729.67	329.75	0	34.17	134.22
31245	0	0	21.23	21.17	0	0	0	0	0	0	0	0	0	14.58	0	0	51.51	64.61	0	0	94.56	62.94	35.94	0	0	15.66	0	0	24.53	42.5	40.57	31.09	33	203.93	0	22.15	0	0	0	0	86.22	18.97	34.73	0	0	0	13.97	0	33.76
31356	0	0	29.4	19.69	0	35.47	79.59	27.1	77.9	0	0	38.44	13.09	0	0	0	0	78.81	0	0	61.66	0	12.75	0	23.18	97.55	0	89.6	101.32	61.96	15.62	19.97	78.32	131.22	0	66.33	52.04	0	0	489.06	0	0	0	0	0	0	22.31	18.43	0
31431	56.23	29.29	160.2	0	226.6	0	0	0	0	112.78	173.74	0	0	0	589.93	248.88	106.58	78.45	0	0	179.41	273.51	99.24	0	0	0	0	0	0	0	0	0	0	133.08	0	0	0	0	217.56	0	0	0	0	0	0	0	0	0	0
31883	0	0	0	0	0	0	0	0	0	0	0	0	0	0	0	0	0	0	0	0	0	0	4.13	0	32.22	0	0	0	0	0	0	0	0	0	0	0	0	0	0	31.86	18.64	0	0	0	0	0	26.28	0	0
32130	0	1075.3	0	3559.25	0	0	0	0	0	0	0	0	0	0	0	6118.29	1809.6	3045.24	7311.05	2690.99	6335.86	5443.35	833.88	2357.55	3920.18	2615.5	2443.51	53.14	3732.09	5569.47	6777.11	7890.27	4906.06	132.81	318.15	4350.24	0	8701.17	0	0	0	0	0	0	0	0	0	0	0
32285	3668.42	0	12233.5	0	0	3316.83	0	6847.83	0	0	3304.57	0	0	0	3103.71	0	2210.88	0	0	0	0	0	0	0	0	0	0	5391.54	0	0	0	0	0	4267.46	8881.71	0	0	0	0	35406.9	0	0	0	0	0	0	0	0	0
32497	0	5.27	8.01	0	95.38	0	0	0	0	0	0	13.48	0	0	0	0	0	0	0	0	0	0	0	19.1	12.68	23.34	0	179.23	0	33.53	0	13.92	0	14.73	59.49	0	82.79	0	88.94	58	68.48	106.42	314.72	116.6	0	69.11	190.32	28.08	76.62
32609	0	54.01	102.67	5.91	38.18	0	239.87	39.3	142.76	107.19	0	47.1	62.55	95.33	0	0	0	0	0	44.72	0	0	0	0	0	112.14	0	64.12	55.46	77.25	0	0	10.28	68.64	0	0	67.87	33.26	0	0	65.09	0	0	0	0	0	38.17	0	80.84
32720	0	0	183.37	59.14	0	0	38.51	24.78	0	0	92.79	21.88	0	0	0	0	148.61	213.32	0	0	216.19	0	0	10.61	100.85	128.57	0	175.09	160.62	205.69	128.22	166.37	172.22	240.1	342.76	159.55	131.64	110.28	0	0	88.9	34.72	217.06	231.9	181.53	0	0	0	0
33330	0	0	0	0	0	0	0	0	0	0	0	0	0	0	0	0	0	0	0	0	0	0	0	7.54	0	0	0	0	0	0	6.26	69.14	77.6	31.16	0	0	0	0	0	0	0	0	0	0	0	0	0	0	0
33351	0	0	0	0	0	0	0	0	0	0	0	0	0	0	0	0	0	0	0	0	0	0	0	0	0	0	0	69.41	0	6.91	100.64	42.5	0	51.86	0	0	0	0	0	0	0	0	0	0	0	0	0	0	0
33996	0	16.21	25.44	0	0	44.42	138.44	15.56	53.53	0	0	86.77	62.54	86.39	0	0	15.64	0	0	6.12	30.66	0	0	0	42.72	186.78	0	35.59	55.55	55.67	234.97	0	0	127.58	35.66	0	48.06	253.57	166.79	72.36	88.84	25.65	64.65	20.06	13.4	297.92	29.93	128.87	0
34264	0	0	2755.29	0	0	1039.04	0	0	0	0	0	0	0	0	0	0	0	0	0	0	0	0	0	0	20.7	0	642.02	0	0	0	0	0	0	0	28.16	244.42	737.1	0	558.45	2538.17	281.01	820.4	0	1439.07	467.63	0	0	0	727.29
34410	0	0	0	0	0	0	0	0	0	0	0	0	0	0	0	0	0	0	0	0	0	0	0	0	0	67.13	0	62.35	0	0	0	0	0	0	0	0	0	0	0	0	18.94	0	57.54	0	0	23.24	66.71	0	13.97
34669	14.16	99.71	234.17	0	315.76	0	492.42	66.54	246.11	94.54	0	264.51	334.04	442.41	375.33	430.45	134.87	135.79	983.39	0	0	9.45	142.04	264.67	532.47	929.66	0	233.69	130.31	165.04	80.59	0	0	0	0	124.51	67.58	146.23	0	353.64	202.46	155.72	237.5	244.97	85.43	161.78	181.28	88.75	345.6
34779	0	0	0	0	0	0	0	0	0	0	0	0	39.58	0	0	0	0	0	204.24	0	0	0	0	0	0	97.95	0	79.29	0	0	0	111.1	102.97	608.64	0	0	0	0	0	0	0	0	0	0	0	0	0	0	0
34992	0	0	0	0	0	0	0	0	0	10.78	0	0	35.23	0	192.59	0	0	0	25.28	0	0	0	0	0	0	0	0	0	0	0	0	0	0	100.98	0	0	0	0	0	0	0	0	0	0	0	0	0	0	0
35146	0	25.58	0	0	0	8.12	0	0	0	359.28	0	0	33.52	0	0	0	0	0	27.62	0	0	0	0	0	0	0	0	35.42	0	0	0	0	0	399.04	0	0	0	0	0	0	0	0	0	0	0	0	0	0	0
35271	0	0	0	0	0	0	0	0	0	0	0	0	0	0	0	13.24	0	0	0	0	0	0	0	0	0	0	0	0	0	12.59	373.71	15.91	0	84.26	0	0	0	0	0	0	0	0	0	0	0	0	0	0	0
35596	0	0	0	0	0	0	0	0	0	0	0	0	0	0	0	31.95	0	0	0	0	0	0	0	0	0	0	0	44.1	0	24.73	0	67.19	0	0	0	0	0	0	0	0	0	0	0	0	0	0	0	0	0
35665	0	0	0	0	47.83	0	0	0	0	0	0	0	37.09	0	0	0	0	0	29.37	368.41	0	0	0	0	0	43.72	0	0	0	0	12.58	0	0	42.07	0	0	0	0	0	0	0	0	0	0	307.71	0	0	0	0
35879	8.56	0	103.39	6.73	49.19	0	25.66	0	53.07	38.29	0	55.67	6.37	67.36	0	0	0	0	0	0	0	0	0	8.61	69.53	330.6	554.63	330.69	257.04	266.15	72.49	149.85	115.08	0	185.89	94.14	0	595.7	672.84	416.67	337.64	296.61	557.31	449.57	0	272.06	323.06	0	630.52
35998	60.75	0	66.5	84.5	0	0	201.87	46.28	0	0	157.66	88.65	0	0	20.06	0	492.47	534.57	18.23	0	502.44	105.86	0	0	218.54	358.54	244.75	504.49	519.38	451.16	389.35	333.58	849.59	325.42	0	245.68	308.88	432.69	0	0	0	51.03	494.96	577.57	495.4	0	0	0	0
36180	0	0	0	0	0	0	0	0	0	0	0	0	0	0	0	0	0	0	0	0	0	0	0	0	0	0	0	0	0	0	0	0	0	0	266.75	92.69	0	0	0	0	0	0	0	0	15.63	0	0	0	0
36277	0	0	43.13	0	0	0	0	0	0	0	0	0	0	0	0	0	0	0	0	0	0	240.84	85.46	0	0	0	0	0	25.42	0	0	0	67.07	0	0	91.22	100.64	0	0	0	0	403.03	0	411.66	0	0	156.22	0	0
36474	7.83	0	78.6	9.61	0	39.02	105.93	21.24	38.62	39.07	0	0	49.09	48.36	0	0	26.09	0	47.09	0	0	87.1	10.8	0	78.69	0	0	0	103.38	78.26	0	128.71	274.61	268.23	0	0	0	0	0	69.58	40.76	0	0	0	110.25	0	20.48	41.25	0
36617	0	0	569.2	0	0	0	0	0	0	0	0	0	0	0	0	0	0	0	0	0	1507.45	0	123.83	0	0	0	120.2	0	0	0	0	0	0	0	0	771.33	0	0	0	0	0	34.79	0	422.99	0	0	129.09	0	0
36673	0	0	0	0	0	0	0	0	0	0	0	0	0	0	0	0	0	0	0	0	0	0	0	0	0	0	0	0	0	0	0	0	0	0	0	269.61	142.34	245.18	582.61	295.03	114.13	234.62	395.44	0	480.99	302.67	27.92	95.3	0
36789	0	0	1817.39	0	0	308.81	0	108.8	0	0	0	217.93	0	0	0	0	0	0	0	0	0	0	0	0	0	0	0	0	0	0	0	0	0	0	0	0	406.42	0	0	0	0	0	0	1532.77	1946.28	0	0	0	1370.47
37189	32.79	0	366.19	86.98	0	0	238.48	61.72	0	0	214.36	47.84	0	0	41.86	27.71	220.03	342.14	0	24.47	574.21	576.26	71.95	64.28	165.61	202.44	0	460.54	347.21	281.05	242.79	378.96	275.38	394.72	621.7	209.06	237.03	482.37	47.71	53.49	111.88	80.61	185.37	189.89	196.57	0	0	0	114.32
37415	0	49.59	202.13	74.15	0	0	277.98	55.42	80.48	22.46	99.19	231.22	5.9	35.17	13.31	0	95.14	111.69	44.09	17.33	132.37	50.23	101	243.04	299.02	230.6	83.38	257.71	280.4	180.97	136.52	159.61	74.74	429.75	391.43	238.19	198.75	326.44	267.12	0	0	0	260.25	0	299.98	421.39	187.02	0	152.5
37636	0	0	0	3.44	5.15	0	0	0	0	0	0	13.79	0	0	0	0	0	0	0	0	0	11.64	5.18	0	0	0	0	0	0	0	0	0	0	0	0	0	0	0	0	65.76	77.33	48.97	0	0	0	0	0	0	73.31
37886	126.39	137.96	140.78	71.06	99.5	72.09	227.1	67.47	118.5	157.46	84.27	51.24	50.11	128.68	0	0	218.52	184.79	45.23	0	671.43	852.41	86.79	17.96	278.29	121.82	461.49	118.22	347.14	303.97	199.92	415.8	743.81	737.72	271.05	347.78	245.19	462.98	65.95	255.75	272.65	66.87	112.45	273.54	348.09	288.61	100.17	183.9	507.21
38052	0	0	0	0	0	0	0	0	0	0	0	0	0	0	0	0	0	0	0	0	0	0	0	0	0	0	0	0	0	0	0	0	0	0	0	0	0	0	0	308.27	0	369.27	0	215.23	742.95	0	0	297.47	0
38171	0	0	0	28.94	115.51	56.72	0	68.27	131.45	67.35	44.36	149.46	115.54	83	48.75	0	32.4	14.04	73.26	10.3	34.65	187.8	45.22	159.04	92.8	0	0	0	0	17.41	0	0	0	0	0	0	0	0	0	0	0	0	0	0	0	0	0	0	0
38391	5.66	0	94.6	0	0	38.38	0	0	0	0	0	0	0	0	48.57	133.33	0	0	0	18.95	0	0	0	77.31	0	0	0	0	0	0	0	0	0	0	0	268.25	0	0	0	0	0	0	0	0	0	0	0	0	0
38443	0	0	17.15	0	0	0	0	0	20.37	0	0	24.95	0	13.76	0	0	0	0	0	0	0	0	0	0	0	0	0	0	0	0	0	0	0	0	0	0	0	0	0	0	0	0	0	0	0	0	0	0	0
38583	11.78	11.47	21.16	34.69	0	0	0	0	0	0	0	35.62	0	0	0	0	26.97	0	0	0	0	104.78	15.18	0	0	0	0	0	53.54	88.34	0	93.34	62.4	173.79	0	248.59	98.42	0	0	0	45.85	0	0	59.14	67.97	0	26.69	0	0
38702	0	0	14.06	0	0	3.77	0	0	0	0	0	0	0	0	0	0	0	0	0	0	0	0	0	0	0	0	0	0	0	0	33.65	0	0	0	201.11	0	0	0	0	0	0	32.38	356.73	214.88	0	0	0	0	0
38893	0	0	0	34.97	0	0	0	0	0	0	0	7.52	0	0	0	72.62	6	282.11	0	0	0	54.44	0	0	29.32	0	187.04	0	446.94	42.28	73.97	0	39.98	324.63	0	368.68	352.62	520.37	0	0	96.03	154.15	0	0	228.06	0	0	0	387.5
39085	0	0	0	0	13.25	0	300.53	0	103.11	172.44	0	0	0	0	0	0	92.91	53.4	0	0	504.19	153.27	0	0	309.72	355.56	0	0	191.02	293.2	156.54	114.73	556.6	195.94	0	309.24	133.97	522.6	0	59.65	295.14	91.67	169.4	283.48	0	0	23.83	0	0
39146	0	10.24	38.59	18.92	0	39.14	145.72	39.88	86.07	0	0	73.22	2.61	0	0	0	20.59	76.88	18.47	0	71.78	0	4.36	39.95	73.25	89.81	0	104.07	36.07	37.56	47.53	34.34	18.77	117.14	159.38	32.54	57.01	0	0	66.08	39.2	37.98	52.6	0	0	26.74	36.01	14.92	43.42
39270	64.04	0	62.5	0	0	10.67	0	0	40.95	146.15	0	0	0	0	0	0	54.14	51.84	0	0	0	177.37	74.11	12.64	63.61	0	0	118.63	0	0	76.57	249.34	0	242.76	0	0	60.25	0	0	164.07	0	0	0	0	293.03	317.02	81.56	112.29	141.01
39327	16.68	0	0	7.82	0	0	0	0	13.81	0	0	0	0	0	0	0	0	27.24	0	0	147.01	127.81	19.7	0	63.9	0	0	0	51.97	37.73	0	75.18	193.42	132.1	0	0	74.32	0	0	0	34.86	0	0	0	45.17	0	0	0	49.96
39576	0	0	0	0	0	0	0	0	0	0	0	0	0	0	0	36.82	0	0	0	0	0	0	0	6.76	0	0	0	0	0	0	0	7.36	22.75	0	0	0	0	0	0	0	0	0	0	0	0	0	0	0	0
39795	0	0	0	0	0	0	0	0	0	181	0	0	43.81	0	0	0	0	0	0	0	0	0	0	0	0	0	0	0	0	0	0	0	0	35.38	0	0	0	0	0	0	0	0	0	0	0	0	0	0	0
39991	0	15.04	0	28.38	0	0	67.52	0	5.53	0	0	71.54	0	0	0	0	0	0	0	0	34.83	25.05	25.41	11.87	71.06	102.92	0	0	96.93	0	56.64	67.49	0	99.36	0	19.16	50.62	0	0	92.61	51.79	55.96	80.47	68.01	69.18	0	21.32	0	41.25
40033	0	0	0	0	45.67	0	0	0	0	0	0	0	0	0	0	0	0	0	0	0	0	0	0	0	0	0	0	0	0	0	0	0	0	0	0	0	0	0	0	50.69	66.56	29.12	0	0	0	0	0	33.86	121.72
40207	0	0	5.73	0	0	0	0	0	0	0	0	0	0	0	0	0	0	0	0	0	0	0	0	0	0	0	0	0	0	0	0	0	0	0	0	0	0	0	253.32	266.15	84.22	51.65	0	0	47.52	0	0	0	0
40274	0	0	0	43.9	0	0	121.79	0	0	0	0	32.3	0	20.65	0	0	22.78	60.49	0	0	0	0	13.53	0	69	0	0	0	24.88	0	31.79	0	0	49.88	0	0	18.13	86.7	0	81.38	57.35	19.78	88.92	0	29.95	0	19.36	61.02	0
40486	0	0	0	0	0	0	0	0	0	0	0	0	0	0	0	0	0	0	0	0	0	0	0	0	0	0	0	0	0	0	0	0	0	0	0	150.35	82.36	0	153.57	169.86	209.29	87.58	223.18	441.88	117.3	99.86	181.56	130.6	136.5
40847	198.66	24.18	820.04	236.68	0	30.47	0	220.23	0	0	274.75	361.8	0	0	55.71	27.67	448.84	430.7	434.17	96.03	581.92	572.43	48.4	167.32	332.51	161.39	186.69	657.52	411.37	493.35	493.52	667.18	544.3	467.89	124.03	658.24	502.35	736.72	387.42	990.56	626.58	347.46	0	772.79	868.01	0	0	0	468.03
40866	0	0	11.18	0	0	0	0	0	14.67	0	0	0	0	0	0	0	19.05	0	0	0	0	0	0	0	0	0	0	0	0	0	22.76	0	34.61	47.78	0	0	38.13	0	0	0	0	0	0	0	0	0	0	0	0
40963	0	0	0	17.42	0	0	24.89	0	0	0	0	8.58	0	0	0	0	0	0	0	0	0	0	8.75	8.06	24.96	0	0	0	0	0	0	0	0	0	0	0	0	0	0	0	38.83	0	64.78	0	0	0	0	0	0
41119	0	0	0	0	42.03	0	0	0	0	0	0	0	24.39	0	0	0	0	0	176.21	0	0	0	0	0	0	0	0	0	0	0	0	30.41	55.07	387.76	0	0	0	0	0	0	0	0	0	0	0	0	0	0	0
41218	0	0	0	0	0	0	0	0	0	0	0	0	0	0	0	6.71	0	0	0	0	0	0	0	0	0	0	0	0	0	16.28	192.07	0	0	49.16	0	0	0	0	0	0	0	0	0	0	0	0	0	0	0
41360	0	0	0	0	0	0	0	0	0	379.08	0	0	47.62	0	763.17	0	0	0	0	0	0	0	0	0	0	0	0	0	0	0	0	0	123.88	0	0	0	0	0	0	0	0	0	0	0	0	0	0	0	149.6
41376	0	0	0	0	0	10.54	0	0	0	0	0	0	21.53	0	0	1556.55	0	0	0	0	0	0	0	0	0	10.83	0	0	0	0	0	0	0	0	0	0	0	0	0	0	0	0	0	0	0	0	0	0	0
41707	0	0	0	0	0	0	0	0	0	0	0	0	0	0	0	75.34	0	0	0	0	0	0	0	0	0	0	0	0	0	8.4	23.9	7.31	151.61	0	0	0	0	0	0	0	0	0	0	0	0	0	0	0	0
41806	0	0	0	0	0	0	0	0	0	0	0	0	40.32	0	0	0	0	0	29.89	253.31	0	0	0	0	0	11.44	0	621.2	0	0	32.44	0	0	0	0	0	0	0	0	0	0	0	0	0	0	0	0	0	0
41974	77.77	162.07	1231.58	253	0	0	0	118.1	0	0	0	16.13	144.3	194.66	277.1	87.94	0	0	367.46	286.33	0	0	0	605.3	14.86	0	0	0	0	0	0	0	0	0	0	0	16.92	0	0	191.24	81.43	67.67	68.9	0	64.37	100.68	27.92	25.99	69.86
42198	6.78	0	21.3	10.05	0	0	64.16	0	47.2	50.31	0	0	30.48	20.45	0	0	0	0	0	0	81.57	177.62	9.44	0	59.9	0	0	0	63.46	119.56	17.94	116.49	195.88	235.67	0	74.76	41.15	89.02	0	49.66	72.38	0	28.21	142.43	112.77	99.68	42.65	40.94	137.77
42362	0	0	0	64.25	0	0	115	0	9.16	0	0	102.41	16.66	39.14	0	0	0	15.24	0	0	80.73	50.52	8.52	0	0	49.8	0	0	65.9	0	141.71	0	54.47	0	0	0	0	58.63	0	108.34	78.67	0	98.67	0	98.67	202.91	0	77.71	69.45
42551	0	45.79	0	28.5	0	25.24	122.1	50.84	128.49	24.87	0	98.32	4.82	9.31	0	0	40.27	48.51	0	27.96	0	0	0	0	0	27.9	0	0	55.02	59.09	46.9	112.74	26.74	107.8	33.35	0	56.36	0	0	0	16.55	0	0	0	0	0	0	0	0
42754	0	0	0	0	0	0	0	0	0	0	0	0	0	0	0	0	0	0	0	0	0	0	18.34	0	0	0	0	0	0	0	0	0	0	0	162.52	100.11	0	0	0	0	0	0	0	0	0	0	0	0	0
42871	0	0	0	6.87	0	0	0	0	159.35	0	0	198.79	0	0	0	0	0	0	0	0	0	0	0	0	492.48	0	0	0	0	0	0	0	0	0	0	653.46	339.88	5571.35	2490.42	0	0	0	0	0	3902.06	2624.99	0	0	0
43005	203.58	79.55	88.53	0	0	165.06	301.26	176.1	231.3	200.36	287.21	272.19	0	23.46	63.04	76.27	0	166.32	289.86	28.14	213.79	0	98.67	70.53	0	204.54	0	0	166.71	255.76	0	243.46	272.35	123.45	530.8	211.31	0	0	0	157.34	0	154.06	0	294.82	0	0	244.49	0	0
43109	879.59	537.92	249.42	0	6111.24	900.82	4248.75	136.87	352.91	0	875.7	1776.29	1003.42	562.94	332.82	769.84	0	2166.87	591.04	222.92	129.01	0	0	300.14	875.57	449.63	772.88	927.47	1618.3	0	3223.34	0	3831.46	3351.88	756.28	0	167.99	2749.95	0	236.15	3693.27	0	0	0	0	670.91	0	267.12	339.39
43410	19.82	20.07	0	0	0	34.66	100.33	0	40.15	39.58	0	0	8.66	0	0	0	44.39	0	0	0	44.75	187.86	12.09	0	0	42.18	0	0	53.21	82.98	105.14	182.7	178.03	48.24	0	55.62	53.01	0	0	0	35.38	0	0	79.61	48.7	0	0	0	127.55
43616	15.38	67.62	0	129.88	0	0	193.48	55.85	125.74	109.59	0	55.58	25.49	74.2	51.71	0	106.14	76.39	23.9	0	57.06	154.11	92.72	66.37	71.25	241.56	0	71.47	171	202.97	149.6	138.59	145.65	278.13	334.47	431.24	310.73	355.2	317.3	180	198.83	167.44	262.31	147.64	164.86	256.99	130.28	165.13	239.68
44054	0	89.84	0	0	156.8	0	18.64	0	0	0	0	19.17	0	0	0	0	0	0	0	0	0	0	0	0	19.18	25.44	0	203.24	0	0	0	0	0	0	0	0	51.08	0	34.54	46.93	0	122.04	57.39	65.85	0	87.61	87.18	41.61	75.95
44123	13.32	91.34	334.06	150.11	12.49	179.66	0	70.24	144.29	5.54	153.61	231.86	186.48	205.59	69.14	0	116.02	123.89	91.67	57.62	203.66	42.23	121.74	124.7	228.32	397.47	190.97	350.38	233.14	172.52	358.11	175.19	70.18	343.8	0	265.35	283.82	481.3	596.06	148.95	304.4	134.01	228.87	0	84.66	605.22	131.24	0	99.82
44312	0	17.43	40.35	49.7	0	0	8.56	0	3.98	0	0	0	0	0	0	0	0	0	0	0	0	0	7.14	0	0	0	0	0	35.74	45.5	0	45.85	10.53	73.97	0	34.76	36.75	0	0	33.77	47.86	28.36	70.29	0	71.7	0	9.55	0	35.97
44462	0	0	0	0	0	0	0	0	0	0	0	0	0	0	0	0	11.6	98.1	0	0	34.65	88.54	0	0	0	0	0	0	0	0	0	0	13.4	0	0	0	0	0	0	0	0	0	0	0	0	0	0	0	0
44533	0	23.28	0	0	27.81	0	0	0	0	0	0	0	0	0	0	0	0	0	0	0	0	0	0	0	0	0	0	0	0	0	0	0	0	0	0	0	0	0	49.07	135.18	161.79	98.39	0	0	119.9	27.3	0	50.57	243.58
45138	0	0	172.26	0	0	0	0	0	0	0	0	0	0	0	0	0	713.12	331.74	0	0	378.95	439.43	107.73	0	203.96	61.29	0	78.58	342.59	303.12	283.17	351.54	298.05	393.08	548.65	469.5	450.34	708.15	193.5	650.28	269.27	145.92	387.78	786.57	415.8	0	0	0	15.35
45294	19.21	5.26	71.66	60.42	0	85.07	190.76	67.7	157.26	49.66	0	74.6	57.25	9.48	31.35	0	24.07	54.34	79.29	24.59	144.29	0	39.32	62.43	145.56	205.35	0	178.3	117.02	92.06	97.68	30.93	102.45	159.08	94.7	81.18	93.31	65.69	0	67.63	65.89	80.48	64.77	0	0	0	0	120.81	0
45399	0	0	120.89	28.16	0	0	0	0	0	0	0	77.66	0	0	0	0	0	91.4	0	0	70.49	0	0	7.84	56.12	18.32	0	111.21	92.66	119.73	111.93	167.44	93.1	99.07	0	140.02	109.3	85.82	0	166.62	49.63	35.04	65.53	94.07	127.92	0	0	0	76.43
45572	0	35.92	0	48.5	0	44.71	218.09	6.77	36.05	0	0	116	16.71	25.53	17.84	0	34.96	39.61	35.13	95.45	155.09	0	48.15	54.1	92.55	39.22	0	18.05	62.46	142.38	63.78	45.2	26.17	153.97	0	0	63.9	143.44	22.14	0	133.55	48.93	356.18	0	70.29	0	223.27	0	0
45724	0	21.35	100.72	0	0	0	0	0	2.49	0	0	19.42	0	30.85	67.33	0	25.29	0	27.53	0	0	0	37.6	63.53	39.84	18.46	0	0	0	0	0	0	0	0	0	0	29.5	73.09	0	0	0	15.3	0	0	0	0	28.79	55.77	19.57
45788	433.98	639.21	3365.69	506.48	346.83	134.16	445.02	420.92	253.44	263.18	51.6	226.07	1331.87	1508.93	3414.58	3042.45	78.31	38.23	3194.47	1602.04	104.73	397.54	92.75	1962.71	291.27	150.21	520.23	191.98	269.74	309.79	136.77	186.33	199.29	298.35	52.89	315.44	325.46	861.74	600.05	463.22	233.58	191.53	425.46	435.93	320	460.37	366.84	91.87	426.66
45982	0	0	0	0	0	0	0	0	0	0	0	0	0	0	0	0	0	0	0	0	0	0	0	0	0	0	0	0	0	0	0	0	0	0	0	533.92	447.98	1123.92	870.8	458.11	0	237.1	690.03	0	1343.88	536.48	0	190.19	1172.55
46045	0	11.86	26.64	11.64	0	0	96.23	0	49.08	29.89	0	56.77	32.69	73.95	0	0	0	0	0	0	0	0	0	0	0	67.22	0	0	0	0	0	0	0	0	0	0	0	0	0	0	47.45	0	65.92	56.11	0	0	44.73	0	70.24
46106	0	0	0	0	0	0	0	0	0	0	0	0	0	0	36.77	0	0	0	0	0	0	0	0	0	0	0	0	0	0	0	0	0	0	0	0	0	0	0	0	0	0	0	0	0	0	0	0	0	0
46220	0	0	0	0	0	0	0	0	0	0	0	0	0	0	0	0	0	0	0	0	0	0	0	0	0	0	0	0	0	5.42	72.29	0	0	26.66	0	0	0	0	0	0	0	0	0	0	0	0	0	0	0
46344	0	0	0	0	0	0	0	0	0	0	0	0	0	0	0	11.62	0	0	0	0	0	0	0	0	0	0	0	0	0	0	0	0	11	0	0	0	0	0	0	0	0	0	0	0	0	0	0	0	0
46540	0	0	53.58	0	0	0	0	0	0	0	0	0	0	0	0	0	9.32	0	0	0	0	0	0	0	0	0	0	14.18	28.54	41.62	0	0	13.15	0	0	0	57.13	145.83	208.04	535.71	179.98	53.75	0	175.51	552.16	0	0	0	43.49
46617	0	50.96	54.25	32.02	0	0	0	0	0	0	0	0	123.93	72.25	110.27	0	0	0	0	0	0	0	0	53.81	0	0	0	0	0	18	0	0	0	0	0	0	0	102.33	0	0	0	0	0	0	0	0	16.82	0	0
46865	0	7.18	11.42	0	0	0	0	0	34.65	0	0	113.32	0	0	6.19	0	12.85	0	0	12.37	24.72	0	12.17	0	73.38	0	0	13.42	54.29	18.02	17.38	28.41	0	77.57	0	84.44	64.76	93.04	0	81.67	0	31.59	0	0	0	0	0	0	0
47143	75.01	116.84	416.19	191.62	68.02	284.69	515.72	266.22	401.47	549.19	188.34	381.42	171.88	245.15	177.69	273.6	838.45	504.32	187.34	79.83	424.05	0	0	99.28	174.65	707.52	230.84	484	390.64	435.4	405.21	386.6	267.89	384.21	556.26	709.2	422.74	1194.8	285.52	385.49	387.28	316.73	548.78	507.06	318.58	0	321.2	211.71	555.09
47175	0	0	0	141.88	0	0	0	0	0	0	0	0	0	0	0	3021.12	0	0	196.28	0	0	0	0	0	0	0	0	0	0	58.93	43.13	62.63	0	10.76	0	0	33.38	0	0	0	841.39	632.92	0	0	735.18	0	0	0	1314.12
47338	0	0	0	0	0	0	0	0	0	0	0	29.44	0	0	0	0	0	0	0	0	0	0	0	0	14.82	62.51	0	0	41.52	0	0	0	0	0	0	0	0	100.6	56.58	120.12	90.55	56.84	101.27	86.02	26.29	49.42	90.77	0	124.22
47426	0	42.06	0	51.85	0	12.98	693.3	0	152.7	61.99	0	34.25	64.02	99.61	0	117.18	20.3	49.75	54.57	72.08	31.37	0	0	0	0	17.52	0	0	0	89.71	84.16	0	122.61	0	0	0	0	0	0	0	0	0	0	97.31	0	0	0	0	0
47612	129.68	250.95	27.51	0	110.47	0	0	8.69	0	0	0	0	0	0	0	0	0	0	0	0	387.24	616	0	0	0	0	298.03	145.39	0	0	0	574.1	369.64	0	0	0	297.97	0	0	0	0	0	0	0	0	0	0	0	572.29
47741	3.19	0	62.84	18.66	0	0	0	0	0	0	0	51.18	0	0	0	0	0	76.44	0	0	129.97	0	0	2.48	22.94	36.1	0	0	73.79	91.21	83.11	104.09	130.7	55.63	0	106.84	110.58	0	0	109.1	65.18	46.9	70.19	106.53	158.72	0	0	0	133.81
47940	0	53.67	0	0	0	26.99	141.95	0	27.16	4.99	27.74	13.67	0	0	0	0	0	0	0	0	134.88	203.24	13.02	0	39.74	20.8	0	0	30.92	59.57	0	75.62	65.2	94.92	0	94.18	33.6	96.09	0	0	84.52	26.76	0	0	64.09	0	0	0	0
48140	798.13	514.99	284.25	2278.62	12749.1	739.88	5814.39	56.84	259.69	4378.89	4122.08	2601.63	610.27	265.35	136.74	410.37	0	2092.58	419.69	82.38	251.01	23.4	323.86	157.21	1273.96	174.5	817.56	1112.77	916.58	22.29	0	0	1841.31	6446.65	289.23	0	0	15194.2	475.03	306.66	0	0	0	0	0	821.45	0	337.32	559.98
48322	0	0	0	0	0	0	0	0	0	0	0	0	0	0	0	0	0	0	0	0	0	0	0	0	0	55.08	0	0	0	0	0	0	0	0	0	161.4	0	70.77	244.52	0	0	0	0	0	0	0	0	0	0
48728	32.06	64.01	159.46	0	431.94	385.88	1600.59	750.36	522.94	288.92	616.41	445.32	877.92	348.98	456.62	351.66	829.95	418.74	508.48	107.94	867.74	1987.21	454.83	917.12	1135.68	676.58	235.68	351.39	343.07	1144.51	403.5	191.16	0	121.44	102.75	1185.17	2479.14	0	115.93	433.58	0	0	1095.68	1509.41	0	0	470.78	0	0
48984	90.84	0	35.09	126.28	0	0	0	58.08	0	0	0	230.83	0	0	0	0	75.3	80.46	0	57.23	0	13.15	0	20.07	98.12	77.03	0	0	52.51	45.63	38.96	0	0	0	0	0	33.22	0	0	32.62	0	49.94	43.88	13.33	80.5	0	0	0	0
49095	36.22	174.53	607.42	273.11	0	34.21	384.74	43.98	170.8	139.75	0	88.1	360.55	442.1	125.22	68.09	168.57	160.83	59.02	44.17	373.91	280.83	77.26	93.61	417.11	1100.1	664.38	121.6	625.65	582.05	989.1	765.69	539.42	1533.16	830.56	669.52	1121.24	2722.37	3217.93	326.1	631.97	311.68	661.7	381.65	652.48	2096.71	278.92	356.17	1331.47
49316	0	0	35.2	4.12	0	0	0	0	0	0	0	42.36	0	0	0	0	0	69.49	0	0	56.78	0	0	0	0	37.94	0	264.65	95.79	97.17	122.18	131.29	112.74	9.16	0	148.21	150.3	203.68	0	76.94	0	52.39	57.83	81.98	191.12	0	0	0	0
49413	64.61	118.26	116.27	89.6	0	199.19	459.36	192.71	392.22	174.28	63.99	297.85	139.4	149.54	87.34	37.47	378.89	266.1	238.94	73.64	219.14	0	82.14	107.88	156.84	363.2	0	322.71	203.07	218.96	193.09	234.34	198.6	105.18	157.43	0	215.34	0	32.7	80.6	30.04	35.08	86.17	113.38	0	0	64.23	0	0
49693	0	31.6	0	12.19	4.38	0	201.97	27	35.9	0	0	56.02	0	12	0	0	0	0	5.42	0	0	0	0	25.61	22.98	19.49	0	14.62	31.78	17.4	42.34	0	0	81.66	0	0	46.47	0	0	0	54.47	48.5	43.73	0	24.94	0	0	0	32.72
50011	0	0	0	0	0	0	66.44	0	29.73	0	0	14.5	0	0	0	0	0	0	0	0	0	0	7.96	5.11	0	0	0	0	0	12	0	0	0	0	101.51	31	74.58	0	20.97	26.74	70.56	20.52	34.88	28.42	0	0	0	43.44	0
50054	0	0	0	0	0	0	0	0	0	0	0	0	0	0	0	0	0	0	0	0	0	0	0	0	0	0	0	0	0	0	0	0	0	0	0	0	0	0	36.93	61.77	0	0	64.41	32.85	50.46	0	0	0	0
50203	0	71.98	0	0	0	0	73.44	168.99	255.15	196.6	178.76	103.47	53.8	81.5	0	0	875.73	220.17	0	0	321.62	663.91	272.2	0	0	0	0	0	0	0	0	0	0	0	0	0	0	140.04	0	0	0	0	0	59.11	0	0	44.74	0	0
50661	0	0	207.7	0	0	0	39.61	0	0	284.1	0	0	0	13.36	0	0	90.7	53.93	0	0	258.21	509.23	28.2	0	106.91	0	197.78	0	0	0	0	0	133.55	51.92	0	36.99	0	0	158.18	152.96	157.37	48.25	0	255.93	0	54.99	0	0	198.45
50801	0	9.66	8.39	92.64	5.18	0	341.44	33.55	28.03	0	0	289.75	63.91	283.17	196.86	66.19	0	0	122.45	170.05	0	0	5.57	289.18	190.1	236.78	0	0	0	0	0	0	0	132.79	0	0	0	0	0	0	0	0	0	0	112.63	119.14	0	0	173.4
50966	0	5.04	6.33	28.7	0	122.2	0	0	22.58	0	0	69.54	28.28	61.73	0	0	0	0	0	8.06	0	0	0	82.92	100.45	0	0	0	29.53	17.63	0	0	0	0	0	0	104.92	0	0	93.29	98.46	31.43	76.1	100.61	66.99	0	79.75	0	0
51183	0	19.04	0	0	0	0	0	0	0	0	0	0	0	0	0	0	0	0	0	0	0	0	0	0	0	21.8	0	0	0	0	0	0	0	0	0	0	0	0	0	59.84	166.49	40.25	0	0	69.61	0	0	0	280.6
51284	0	79.23	0	8.57	582.83	147.46	371.74	317.22	213.37	193.61	210.23	333.45	1206.75	717.43	74.64	0	135.96	255.78	51.34	0	921.25	584.79	138.51	322.76	278.53	104.29	0	0	55.37	42.64	102.4	0	0	67.47	0	0	293.66	0	0	108.17	0	0	56.89	383.73	0	0	0	0	0
51334	0	0	67.37	0	0	0	0	0	0	0	0	60.85	0	0	0	0	0	0	0	0	0	0	0	7.68	0	0	0	0	0	0	0	0	0	0	0	0	62.44	0	0	7.89	0	0	0	0	0	0	0	0	0
51347	354.93	413.73	1401.39	649.71	818.51	976.6	2008.49	837.65	1071.24	1533.25	1020	1832.18	760.05	1661.64	972.97	651.49	0	1983.35	11.03	553.34	2236.07	124.89	0	808.17	965.58	2068.92	1109.89	906.77	1027.98	1348.55	1175.23	997.28	330.97	1031.52	0	3375.25	2516.34	0	2195.07	1702.08	1338.14	1110.01	2455.27	1900	1584.3	2092.45	1249.76	1250.79	2030.2
51648	0	0	0	0	0	0	0	0	0	0	0	25.88	0	0	0	0	0	0	0	0	0	0	0	0	0	0	0	0	0	0	33.84	0	0	0	0	0	78.58	0	0	0	179.52	0	0	0	0	0	12.57	13.21	0
51851	9.66	11.59	6.04	23.75	0	186.65	166.93	51.62	163.87	240.11	0	35.92	74.79	46.47	37.82	0	0	96.9	0	24.24	125.04	3563.48	0	0	0	182.44	0	0	123.13	0	97	0	31.9	0	0	0	0	0	0	38.41	96.71	76.99	64.94	0	91.72	0	0	0	67.3
51940	142.2	240.79	320.45	120.37	884.58	1666.33	2810.2	851.82	1239.86	225.25	1547.4	1874.46	2022.2	1730.26	1040.74	1173.03	2737.84	1202.54	649.26	541.62	3183.05	0	1719.54	2226	2033.33	3329.37	633.13	21.66	859.06	1722.96	982.6	248.3	108.3	584.84	783.02	1994.77	2717.64	362.79	301.35	962.29	86.57	0	926.04	1171.93	61.18	48.66	727.27	23.11	117.81
52028	0	79.13	0	0	13.32	0	455.52	0	70.58	41.34	0	44.67	0	220.86	0	0	286.94	210.7	93.36	30.34	0	0	184.38	0	116.5	0	0	4241.4	0	0	146.94	0	0	0	0	0	0	0	0	0	0	0	0	0	0	0	0	0	0
52158	0	0	0	60.74	0	0	0	0	0	0	0	0	0	0	0	45.26	0	108.29	0	0	0	0	0	0	0	0	0	0	73	0	96.32	0	0	203.96	0	242.25	248.02	222.66	0	0	0	48.26	0	0	138.28	0	0	0	179.72
52244	0	0	19.46	0	0	0	0	0	36.6	0	0	61.76	2.41	19.44	7.17	0	0	18.82	0	47.1	0	0	0	22.08	0	0	0	0	0	0	0	0	0	0	0	0	0	0	0	0	0	0	0	0	0	0	0	0	0
52378	0	0	0	0	123.87	62.31	208.35	60.28	61.36	0	0	178.98	48.66	62.65	21.82	0	73.6	62.88	0	20.2	46.85	36.05	35.96	145.62	92.22	0	0	0	34.08	43.56	0	0	0	17.05	0	101.74	116.91	0	22.36	49.97	17.95	0	76.61	42.83	0	0	50.32	0	0
52544	0	0	0	0	0	0	0	0	0	0	0	140.96	0	0	0	0	0	0	0	0	0	0	0	0	419.46	0	0	0	0	0	0	0	0	0	0	704.83	0	7534.06	1738.22	0	0	0	1177.16	0	3447.19	1926.22	0	483.97	791.1
52825	0	21.71	19.49	23.72	0	0	24.11	0	15.68	25.67	0	0	19.73	36.28	0	0	0	0	0	0	0	0	0	0	0	0	0	0	32.93	0	86.97	0	0	0	0	0	0	0	58.77	0	68.5	34.4	0	0	0	408.36	0	48.87	94.46
52910	0	0	0	0	0	0	0	0	0	0	0	76.15	0	0	0	0	0	0	0	0	0	0	0	0	27.64	15.22	0	0	0	17.81	0	0	0	0	0	0	0	0	0	0	14.44	0	0	0	0	0	0	0	0
53060	175.97	215.84	321.23	319.99	294.71	466.88	1351.96	241.87	734.57	679.62	146.03	792.99	236.45	282.37	135.63	79.49	289.51	377.48	292.65	132.45	617.74	343.58	213.04	158.21	820.06	795.22	618.57	760.38	655.18	619.24	828.83	665.4	772.53	926.88	742.16	1437.34	901.85	1333.62	211.49	432.82	647.82	385.16	535.43	944.5	330.86	423.41	527.8	138.22	825.01
53390	0	0	751.27	0	0	0	0	0	0	0	777.46	0	0	0	0	0	0	2377.3	0	0	1872.68	0	550.97	0	0	0	624.19	1215.19	681.92	163.5	606.1	101.32	452.26	560.03	371.52	3172.76	420.26	2892.68	0	845.55	130.49	819.38	800.16	1976.59	1760.07	0	1294.95	0	87.53
53580	301.88	353.95	998.26	432.5	169.93	1008.34	1960.94	812.32	1481.05	990.02	135.18	612.03	845.43	671.05	485.72	438.5	0	1177.82	1700.25	106.13	1429.56	0	0	712.83	1145.41	1677.97	453.3	1357.07	944.36	1038.36	1050.43	796.55	984.85	961.89	204.43	0	0	0	0	174.81	54.28	0	0	322.6	0	0	0	0	0
53809	109.75	86.1	245.75	83.44	0	0	0	55.8	84.51	105.35	0	86.75	309.56	363.08	149.18	152.75	0	0	238.33	286.44	0	0	0	78.96	164.18	142.6	1333.75	507.62	227.77	356.11	78.19	89.99	32.46	325.55	0	0	0	0	0	96.94	95.29	65.21	441.01	1599.01	0	33.67	707.11	0	20.98
53950	0	0	0	0	0	0	0	0	0	0	0	9.5	0	0	0	0	0	0	0	0	0	0	0	0	0	0	0	0	0	0	0	0	0	0	0	0	0	0	0	0	19.37	14.15	0	0	0	0	0	0	0
54276	0	0	45.77	8.44	0	0	0	0	0	0	0	0	0	20.17	0	0	0	21.22	0	0	93.27	171.54	7.1	0	74.33	0	0	0	0	0	0	0	46.85	0	0	37.58	0	0	0	39.49	35.75	28.79	0	0	36.97	0	0	0	313.14
54418	82.91	73.23	160.2	81.8	84.23	97.93	795.43	117.35	249.18	189.01	150.14	104.59	170.91	170.45	42.81	184.05	254.75	216.56	130.74	178.95	879.92	2099.86	160.28	140.98	569.75	159.11	442.23	230.48	491.48	685.94	511.21	1110.08	830.64	355.36	170.21	755.25	1288.35	605.67	1133.66	1223.57	1275.75	572.12	591.14	881.97	1086.67	1129.01	489.24	544.83	1165
54542	0	0	53.48	27.01	0	8.25	0	0	19.58	0	0	30.22	0	0	0	0	0	0	0	0	0	0	34.43	0	22.02	0	0	0	27.7	0	0	34.01	0	0	0	0	43.79	0	115.63	70.09	63.61	109.5	0	0	0	0	0	0	149.2
54631	10.31	29.78	76.03	80.23	0	91.4	154.05	34.63	78.56	4.91	0	111.66	25.11	0	58.35	0	61.22	54.6	113.98	101.12	0	0	4.96	130.59	0	129.02	0	53.22	154.57	145.55	59.54	24.37	0	157.42	95.76	149.47	185.73	0	90.89	0	143.5	0	107.13	0	59.36	101.58	86.36	64	84.3
54813	0	0	0	0	0	0	0	0	0	0	0	0	0	0	0	0	0	0	0	0	24.67	0	0	0	0	0	0	0	0	0	0	0	0	0	0	0	0	0	0	0	0	0	0	0	0	0	0	0	0
55080	0	0	0	0	9.72	0	0	0	0	18.75	0	0	0	0	0	0	64.66	0	0	0	271.7	634.79	39.7	0	57.26	0	0	0	23.76	29.99	0	0	268.72	282.15	0	594.18	660.02	957.53	103.18	51.04	33.85	0	0	0	0	0	0	0	178.93
55307	98.8	332.69	240.57	324.4	169.12	439.12	1077.28	265.62	712.67	257.3	213.01	668.87	293.38	375.62	204.89	28.47	280.82	225.67	150.04	79.97	175.88	0	192.45	261.14	356.3	590.07	0	744.18	388.84	498.95	252.39	331.12	148.74	300.49	382.41	109.26	270.29	0	0	382.83	437.42	205.14	596.98	530.74	0	0	299.92	316.9	367.06
55400	0	0	0	6.29	91.16	0	0	0	0	35.14	0	0	0	0	0	0	0	48.03	0	0	0	0	0	0	0	0	0	0	0	0	0	0	0	80.25	0	264.39	246.52	0	0	0	0	0	0	0	0	0	0	0	125.1
55612	96.86	144.78	404.7	56.53	0	3.85	562.01	69.62	105.59	120.49	0	130.81	10.3	293.3	64.84	69.21	95.46	71.62	77.6	22.22	648.2	371.19	111.27	48.7	221.83	707.37	696.4	142.93	282.64	609.77	330.76	557.77	333.29	1018.8	261.4	849.56	1168.98	914.46	1326.74	425.33	445.46	284.58	755.59	563.33	542.23	610.52	344.24	290.96	1047.14
55698	0	0	0	0	332.39	0	0	0	0	0	622.24	810.79	0	0	0	0	0	0	0	77.96	0	218.6	0	0	0	0	137.65	0	0	0	0	0	0	0	224.26	182.88	324.05	179.92	158.02	221.7	101.67	50.39	225.34	406.44	0	54.43	211.39	26.71	33.31
55926	12.2	141.25	237.28	214.05	17.93	220.4	701.98	183.26	285.89	59.62	80.67	302.87	159.4	236.4	97.55	29.56	274.23	241.99	221.58	77.54	215.3	0	164.49	159.46	225.82	266.38	100.14	399.14	276.56	303.23	190.23	274.26	157.27	152.05	526.24	456.79	509.92	294.35	441.87	378.3	340.06	217.66	380.9	382.43	0	377.49	187.16	243.62	307.08
56248	16.88	43.62	72.8	5.13	94.35	46.4	289.79	42.6	198.37	0	0	219.86	0	0	0	0	0	12.51	0	0	0	0	15.76	0	0	0	0	0	0	0	0	0	0	0	0	0	0	244.6	0	41.46	0	0	0	0	0	0	0	0	0
56582	0	82.85	0	158.65	0	75.04	0	0	67.97	0	67.47	0	85.51	54.35	48.32	63.31	43.73	0	82.96	12.2	97.72	0	0	134.04	0	61.37	0	0	97.92	38.86	0	34.1	0	124.45	96.47	0	129.92	90.62	40.96	0	79.97	46.58	40.64	0	39.64	64.74	30.41	0	57.28
57063	0	0	0	0	0	0	0	0	0	0	0	0	0	0	0	0	0	0	0	0	0	0	0	0	0	0	0	0	0	0	0	0	0	0	0	1226.14	724.08	1568.69	1067.1	568.66	364.76	341.71	1095.72	19.15	1008.75	871.27	66	401.13	917.46
57147	46.37	34.16	56.95	71.16	11.33	123.07	420.16	90.89	129.16	79.96	0	255.48	67.12	85.69	31.03	26.9	68.56	95.36	93.99	55.74	106.89	0	33.51	60.38	158.65	34.18	0	152.43	110.4	95.44	91.85	102.11	146.98	103.1	153.15	224.68	194.94	232.25	54.34	139.61	101.06	33.16	77.14	87.49	131.74	120.24	62.48	37.69	135.22
57442	5.69	39.79	48.42	0	52.5	0	228.94	106.1	87.43	3.81	0	174.96	0	65.16	0	0	0	0	0	0	0	0	0	0	0	0	0	0	0	0	0	0	0	0	0	39.52	0	0	0	0	72.9	34.97	0	0	0	0	17.41	0	73.79
57563	0	0	0	0	0	0	0	0	40.85	39.73	0	0	0	4.65	0	0	0	0	0	0	0	0	0	0	0	0	0	0	0	0	0	0	0	0	0	0	0	0	0	128.27	149.22	153.06	0	0	0	50.95	0	0	38.59
57627	133.54	76.01	96.09	135.36	521.47	45.05	225.12	78.8	91.14	0	21.28	478.36	42.66	109.82	113.76	87.36	0	82.83	96.37	251.99	0	10.58	6.7	181.4	0	0	77.86	141.8	110.67	144.3	101.36	121.14	58.81	165.36	0	0	172.6	163.28	107.09	135	212.13	238.45	332.2	158.58	260.13	139.76	244.75	49.61	154.88
57891	0	0	0	0	0	0	0	0	0	0	0	0	0	0	0	0	0	0	0	0	0	0	0	0	0	0	0	0	0	0	0	0	0	0	0	0	50.88	0	735.3	688.44	624.34	279.62	0	0	164.26	183.39	0	117.97	946.68
58003	0	23.08	0	0	304.52	178.51	0	19.27	98.95	9.13	337.9	101.81	576.74	266.92	91.77	0	244.35	311.89	22.28	0	588.14	189.55	238.38	144.74	204.49	150.75	0	0	40.53	326.62	112.34	0	0	0	0	0	392.62	0	0	68.47	0	0	27.71	89.15	0	0	0	0	0
58375	67.22	75.54	126.56	139.84	222.8	254.73	607.94	158	312.56	257.85	50.38	409.34	113.64	136.54	95.14	128.83	267.54	263.52	14.68	69.82	382.94	220.49	108.73	88.09	233.08	489.73	305.89	309.36	295.88	365.79	343.99	197.79	160.95	277.38	314.16	538.42	501.01	1107.3	443.52	423.14	378.77	274.1	586.83	429.95	472.19	529.54	303.9	121.64	434.88
58520	41.95	199.44	43.72	131.89	42.15	206.77	366.34	130.02	238.91	132.25	147.46	184.98	81.75	69.58	0	0	64.52	44.7	0	0	0	67.94	200.83	65.63	188.01	14.47	0	39.49	65.3	133.49	0	0	0	0	40.2	85.25	24.8	0	170.13	0	90.6	60.74	74.87	99.12	61.83	73.12	72.67	78.3	0
58857	21.03	59.23	50.54	0	0	77.29	45.43	66.95	218.56	0	0	2191.18	0	0	0	0	71.28	0	0	26.75	0	0	31.21	0	0	51.46	0	177.52	48.4	83.66	31.96	19.68	0	0	0	0	125.3	0	246.14	383.24	335.13	269.15	80.13	0	107.71	103.54	0	477.43	367.16
58994	346.99	276.25	556.13	151.83	1672.33	1009.7	1717.95	737.19	972.48	618.85	1715.63	0	1224.32	1543.99	612.08	685.03	0	1552.86	1746.79	358.45	2078.57	0	0	1553.8	1567.9	1509.84	499.76	491.46	787.3	966.65	818.19	380.74	286.05	317.16	572.47	1016.02	1135.12	680.18	573.14	710.48	206.64	213.76	840.58	1484.99	126.42	317.9	996.54	0	314.79
59087	0	80.1	294.98	215.86	0	0	0	0	0	0	0	0	119.47	43.33	0	0	0	0	0	0	0	0	14	33.96	0	0	180.12	0	0	67.34	0	0	0	153.08	0	0	0	0	0	0	145.81	80.7	0	0	0	121.16	0	0	0
59173	13.49	36.29	0	59.1	0	7.94	312.64	0	64.59	0	0	0	0	25.27	0	0	28.52	0	0	0	0	0	0	0	0	0	0	33.71	43.8	11.86	24.48	25.96	41.66	12.18	0	0	16.86	62.52	0	0	33.31	0	0	0	0	0	0	0	0
59244	0	0	92.98	44.89	0	129.12	218.45	65.25	167.6	272.45	0	89.33	30.97	79.81	115.23	59.06	0	110.18	0	23.1	54.93	0	0	9.28	0	201.16	0	41.43	119.24	75.36	0	0	0	101.79	0	65.76	72.17	90.53	0	77.01	71.41	55.06	86.41	0	63.76	59.94	0	0	91.17
59380	43.9	111.46	38.13	153.56	0	180.38	275.71	87.04	92.19	68.29	0	199.85	61.21	99.09	92.78	75.18	114.37	134.65	183.53	105.95	0	0	82.38	195.22	0	124.18	0	0	147.89	107.82	178.04	166.53	62.23	176.81	0	0	204.65	59.3	0	0	161.68	99.91	0	0	156.24	0	0	0	0
59693	0	0	49.22	0	0	0	0	0	140	0	0	169.94	0	0	0	0	0	0	0	0	0	0	0	0	344.3	0	0	0	0	0	0	0	0	0	0	0	208.01	6757.22	1975.66	0	0	0	1040.06	0	3510.09	2321.35	0	405.67	170.95
59758	0	0	0	0	0	42.21	221.62	21.76	40.99	6.63	80.92	72.53	37.68	37.35	0	0	96.54	71.99	14.39	0	0	37.21	171.57	52.4	130.78	28.23	0	0	26.54	49.56	0	0	0	0	0	0	0	0	0	0	0	0	0	0	0	0	0	0	0
59896	0	165.86	0	24.07	104.42	88.08	0	0	136.59	27.27	0	97.44	7.28	221.77	0	0	0	0	0	0	24.48	0	13.41	0	124.25	193.55	531.63	690	208.37	272.95	109.81	147.45	74.6	179.16	0	157.47	46.23	0	0	0	0	60.53	61.71	395.79	0	0	270.92	0	0
60060	0	0	15.1	53.32	0	0	98.93	0	49.94	0	0	0	0	0	0	0	31.86	0	0	8.41	0	0	11.44	12.62	0	110.45	0	161.1	0	29.89	0	0	0	0	0	0	0	0	0	0	67.56	32.38	0	0	0	0	91.26	0	37.98
60472	15.07	0	96.14	8.86	165.48	94.11	195.47	71.6	159.54	0	0	203.86	50.58	96.1	43.93	0	15.97	0	15	21.07	0	0	22.99	0	109.02	185.96	575.16	886.1	330.84	228.62	83.45	177.73	60.78	390.46	248.21	273.84	305.51	1083.17	76.62	154	121.96	111.94	762.75	423.12	0	0	684.82	0	258.33
61093	10.88	39.02	11.13	74.77	0	67.33	129.74	0	151.75	182.99	0	186.74	0	0	33.45	0	0	111.61	0	38.38	60.09	0	0	4.87	0	0	0	0	0	0	0	0	0	0	0	0	36.01	0	0	0	0	0	0	0	0	0	0	0	0
61368	105.2	348.05	298.39	206.88	210.9	250.14	625.86	218.57	300.82	229.88	511.58	201.12	81.34	152.15	0	0	346.74	284.19	34.54	0	44.52	52.24	910.81	157.81	315.33	464.06	286.09	577.9	347.65	904.12	355.45	359.26	32.92	598.33	987.76	1245.06	1030.51	545.97	1634.29	964.11	830.45	567.98	1305.77	1180.49	824.55	1414.21	660.87	812.66	1022.58
61846	0	38.32	21.05	39.92	0	44.4	0	0	24.84	23.67	50.22	46.68	0	0	0	0	34.18	0	0	0	28.59	82.9	42.27	0	48.24	0	0	0	38.93	0	0	0	0	0	0	119.05	0	0	0	0	0	35.89	0	0	0	0	0	0	0
61957	0	0	0	146.61	0	103.75	0	0	0	0	0	37.21	7.01	0	0	0	0	0	134.88	51.12	0	0	0	98.83	20.03	0	0	105.83	39.28	0	80.98	30.99	80.49	20.87	0	0	0	0	0	0	0	0	0	0	0	127.72	0	36	0
62126	169.28	74.48	39.39	190.44	0	195.88	332.89	213.07	215.94	18.96	182.61	833.46	254.43	272.2	293.2	505.09	0	222.62	256.19	407.28	203.48	0	104.23	458.81	149.89	241	124.26	125.53	190.37	262.2	142.31	163.24	83.1	162.5	0	0	219.45	0	129.41	112.35	146.1	240.04	516.46	176.69	265.44	120.02	318.53	0	119.26
62357	81.08	47.95	57.41	62.66	43.72	52.24	225.14	28.82	96.08	110.06	0	64.73	0	84.79	0	0	0	0	52.22	0	181	265.78	40.67	10.45	137.82	0	0	0	150.89	101.66	0	60.73	279.6	195.88	0	0	66.69	0	0	114.1	0	94.62	29.84	86.68	0	0	33.09	0	0
62500	196.24	51.39	42.84	128.02	0	123.32	175.79	112.58	33.2	8.98	31.16	140.8	78.39	103.76	180.67	243.52	0	65.42	133.91	226.5	68.78	0	0	156.34	0	171.3	86.08	22.63	120.52	143.65	51.62	93.59	34.34	106.06	0	126.1	143.06	88.01	173.82	18.88	105.64	162.02	248.88	60.13	175.18	146.41	193.09	0	0
62690	0	0	6.16	4.43	0	0	0	9.06	0	0	0	107	0	0	0	0	15.85	139.5	0	0	0	0	0	0	146.68	86.08	0	102.19	67.74	259.93	182.01	203.41	32.97	73.45	0	141.99	294.75	128.14	0	173.07	161.26	93.42	207.97	59.49	73.6	0	0	0	78.95
63080	63.97	0	0	32.48	81.29	0	137.4	0	0	0	0	177.89	0	0	42.66	0	0	24.82	0	31.69	0	0	0	0	34.02	120.92	92.73	51.81	42.78	79.58	0	41.79	0	0	0	0	25.91	0	0	37.23	23.41	66.9	260.39	96.34	0	0	179.18	0	0
63207	150.3	227.8	1001.94	264.66	0	46.84	0	117.64	0	0	220.5	7.37	0	0	0	48.24	1534.17	1081.42	246.46	148.91	937.52	1220.37	144.86	166.48	690.37	725.68	290.68	23.72	1243.15	1245.72	893.34	0	0	941.07	1850.99	1048.92	1257.35	1142.31	491.96	1333.92	837.7	630.72	1444.42	1499.27	1178.42	0	0	0	1064.2
63647	5.03	5.21	23.05	0	986.4	135.79	126.9	51.22	19.16	0	0	264.04	18.99	55.48	6.86	0	8.24	0	0	45.63	0	0	0	23.02	65.03	114.19	0	0	75.55	52.17	0	0	29.8	44.32	0	0	0	0	108.82	144.98	57.23	150.11	124.08	47.98	0	0	194.9	0	146.54
63787	0	0	798.65	47.86	555.06	79.99	47.77	0	461.99	224.13	567.25	27	0	123.14	13.54	225.05	0	1685.46	0	468.53	1530.22	0	76.37	51.35	26.95	246.22	649.73	1116.44	702.72	259.44	965.48	218.8	510.57	467.38	139.35	1512.34	331.24	2234.4	0	0	0	497.88	342.83	1623.79	0	0	918.52	0	0
63986	0	18.49	322.79	52.82	0	31.93	109.78	131.83	61.62	17.33	0	21.78	127.1	187.78	246.39	178.73	0	17.03	329.5	150.01	0	0	0	76.05	0	26.21	0	163.98	22.68	50.2	21.16	0	0	29.22	30.4	0	82.41	0	151.45	86.9	0	17.81	33.99	92.92	70.11	0	0	130.24	0
64448	0	355.82	832.88	1157.32	419.33	0	0	996.5	2177.48	2679.41	0	2402.08	247.35	937.64	0	0	0	2086.17	0	0	1367.17	0	0	0	1671.62	42.63	809	1640.76	284.63	299.95	0	467.61	513.15	1139.47	492.63	525.02	542.47	0	0	1658.16	22.24	23.86	0	70.04	0	1126.29	605.64	767.59	2059.89
64624	0	0	9.01	0	0	73.04	0	35.96	20.67	0	54.19	0	15.72	0	0	93.28	2794.2	0	42.74	0	0	0	558.48	0	34.75	20.96	55.52	0	33.47	0	0	0	0	0	0	0	0	0	0	45.39	15.31	0	0	0	76.44	0	0	0	0
64743	30.02	85.11	126.68	68.02	370.43	616.61	743.95	346.19	573.18	131.56	584.8	551.22	354.32	174.74	86.72	9.26	372.56	422.93	140.27	0	343.99	11.15	297.44	196.32	379.21	469.06	33.08	43.31	185.98	404.65	198.58	81.69	59.49	87.09	61.47	198.83	258.56	0	136.42	163.6	0	14.1	300.07	508.1	63	0	260.55	0	0
64930	106.87	206.26	142.04	51.27	583.4	557.67	784.69	583.69	571.83	492.7	559.88	681.99	1257.23	878.17	165.58	0	789.19	739.16	120.86	135.45	1555.46	1537.61	586.16	383.26	877.26	215.5	438.04	0	324.88	655.76	375.13	214.52	69.49	330.26	464.35	1733.23	265.08	93.42	555.13	426.68	0	0	347.11	956.11	0	0	348.42	0	0
65196	0	0	96.43	51.61	0	0	268.07	0	81.97	0	0	69.19	7.22	0	0	0	86.62	35.22	0	0	0	153.33	73.87	0	500.98	266.11	0	0	337.45	545.45	304.56	481.64	310.83	672.2	677.53	0	870.67	0	796.24	294.26	464.27	177.24	932.07	603.58	532.94	608.6	116.86	408.25	1144.37
65317	13.8	14.97	88.4	7.16	9.61	0	0	0	8.41	0	0	0	6.46	6.2	0	0	0	0	19.44	0	0	0	20	25.38	86.65	0	0	200.7	11.18	72.25	102.53	0	0	0	222.74	0	0	0	0	44.18	208.76	70.59	74.38	490.28	377.57	105.29	0	0	0
65594	40.62	3.62	17.21	27.19	267.26	174.15	122.26	251.43	0	240.36	0	296.95	97.66	106	168.28	106.08	104.48	52.5	8.24	113.36	44.55	49.12	99.94	190.29	0	65.21	0	0	24.19	51.81	0	0	0	0	0	0	0	0	0	0	0	0	85.36	21.74	0	0	82.59	0	0
65772	0	0	160.14	7.1	0	0	222.77	0	0	0	0	0	11.2	0	55.59	0	49.71	0	41.93	0	0	0	0	0	17.12	119.72	0	0	0	0	0	0	0	0	0	0	0	0	183.62	192.25	259.83	111.86	0	0	80.01	0	60.44	41.18	78.43
66191	16.08	46.56	215.32	26.73	0	20.08	43.29	60.82	23.77	56.4	60.82	18.91	32.15	41.3	0	0	75.66	76.98	56.52	0	0	58.86	289.75	41.55	0	0	0	0	34.74	0	0	37.04	0	0	0	38.93	0	198.94	0	50.86	0	51.97	0	0	0	0	0	86.19	0
66216	0	0	0	0	0	0	0	0	0	0	0	55.32	0	0	0	0	0	0	0	0	0	0	0	0	104.02	0	0	0	0	0	0	0	0	0	0	0	0	2107.39	1253.02	0	0	0	512.21	0	2166.25	1520.44	0	192.6	0
66400	14.15	0	414.42	85.93	62.94	0	0	82.8	70.63	39.87	0	90.24	189.87	415	454.1	0	0	0	372.4	101.13	0	0	14.99	155.84	340.36	715.29	2411.99	1633.1	1024.63	405.85	203.7	459.06	277.77	786.16	0	839.92	510.02	2313.5	188.87	442.58	331.94	92.35	2974.76	1889.18	217.41	263.05	1950.86	0	466.91
66475	0	0	0	27.28	0	39.16	156.15	0	0	0	38.38	103.36	6.64	0	0	21.37	44.6	55.4	45.08	0	0	24.14	0	0	0	44.85	0	0	62.78	0	0	0	0	19.95	38.36	0	0	45.9	48.48	0	40.14	0	32.46	33.89	38.29	69.55	29.07	0	0
66564	17.02	0	58.78	137.45	14	0	229.53	0	170	0	0	62.79	0	161.04	46.48	0	0	0	0	0	110.97	184.14	0	0	121.89	423.54	33.9	0	68.68	0	83.62	54.21	0	184.47	98.64	135.91	287.17	0	0	163.19	318.79	0	471.87	196.14	0	0	246.73	0	0
66780	0	0	16.2	12.1	0	83.93	251.16	215.38	94.9	0	0	0	4.01	69.26	0	0	0	0	12.01	155.5	0	0	0	29.82	0	140.16	194.37	280.4	0	154.71	0	0	0	0	0	0	0	0	422.74	538.96	758.48	887.43	315.05	0	444.96	403.3	268.09	0	510.91
66858	0	0	0	0	0	18.05	0	0	40.44	51.99	0	40.18	0	0	0	0	33.9	0	93.2	0	62.58	33.7	30.92	0	170.82	0	0	100.12	61.52	0	0	0	0	134.44	0	0	0	227.6	0	0	0	0	54	58.32	0	0	35.32	0	133.01
67317	243.09	752.31	1668.02	546.97	291.67	699.61	1658.86	546.46	1067.08	477.88	2205.26	892.05	320.17	262.48	101.36	0	1106.85	738.03	87.44	0	1121.03	1149.39	2660.43	295.93	2373.75	1490.47	1546.73	2099.42	1220.49	2138.65	1198.95	1111.39	546.53	1179.94	3438.58	3320.09	2521.93	2896.18	5114.05	1689.24	2195.29	1535.74	2645.53	2895.25	1829.78	3104.62	1808.65	2199.55	2062.25
67398	63.18	13.16	58.62	121.73	0	0	684.76	77.56	432.3	0	0	347.18	17.76	0	50.2	0	0	56.34	219.6	100.25	0	0	0	101.82	145.44	480.16	0	277.34	306.92	176.18	132.49	123.85	219.32	120.92	0	36.8	74.26	0	0	126.71	172.65	181.06	223.84	116.23	318.44	0	0	0	250.93
67563	40.11	136.1	344.47	98.06	75.49	122.48	206.42	167.65	113	54.66	102.06	158.55	58.54	88.97	284.21	20.12	0	0	152.67	34.84	60.94	39.76	296.77	182.56	264.9	154.38	0	334.96	213.34	264.78	93.99	166.2	150.19	246.24	107.67	193.93	250.52	38.98	271.69	365.7	225.69	150.56	327.51	286.89	202.1	294.61	194.1	126.36	283.43
67973	0	15.64	0	0	0	41.28	36.62	40.18	26.39	136.42	0	28.29	58.91	0	0	0	0	0	0	0	0	0	0	0	0	0	0	0	83.97	76.08	0	46.05	26.54	0	0	251.75	0	0	0	0	0	67.34	0	0	0	150.73	0	0	0
68789	0	0	6.78	0	0	0	0	0	0	0	0	4.04	0	0	23.79	0	0	0	0	0	0	53.41	0	0	12.69	539.67	0	205.27	35.08	613.21	268.19	0	96.48	445.94	0	277.38	255.75	178.23	254.05	59.55	417.67	87.88	651.24	50.94	771.41	0	0	0	730.53
68983	0	0	115.94	11.91	0	0	62.54	0	24.77	12.9	0	0	0	35.52	0	0	148.33	160.09	0	0	179.56	167.26	67.09	0	233.86	233.8	0	63.82	225.14	140.31	191.04	129.02	111.13	219.09	164.28	190.12	147.83	0	776.3	210.84	209.41	188.7	187.13	248.7	204.75	196.44	116.43	107.91	108.15
69034	19.8	0	0	0	0	49.19	0	0	161.96	0	0	0	4.51	0	0	12.37	45.83	0	123.33	164.5	34.81	80.63	64.51	77.29	22.97	0	0	0	12.62	0	0	0	30.45	37.63	0	0	72.52	0	102.45	455.8	304.04	178.42	0	0	333.42	0	0	0	395.19
69131	0	35.29	0	55.15	0	26.13	74.1	0	0	0	0	66.49	39.18	44.18	0	0	25.83	0	16.42	0	0	50.29	122.51	49.98	11.4	14.89	0	0	30.13	0	0	0	0	0	0	0	0	0	106.18	0	0	0	0	0	0	34.06	0	0	0
69222	119.42	65.93	82.54	0	1364.23	472.61	425.06	366.88	0	941.03	685.07	917.97	519.24	767.94	579.29	337.92	624.56	380.81	364.89	339.78	0	365.09	421.1	757.41	195.28	270.76	55.93	0	163.86	190.7	74.96	0	0	0	0	0	52.72	0	0	98.33	0	0	416.55	288.21	0	0	350.53	0	0
69604	0	0	138.89	145.53	0	184.03	295.09	86.99	78.27	0	0	207.85	242.45	200.79	0	80.55	28.84	44.72	0	0	67.62	18.67	0	0	0	194.23	82.08	0	194.12	123.3	156.62	123.82	61.49	166.49	180.87	196.4	126.84	363.82	773.83	0	291.46	0	190.59	210.62	180.17	654.12	257.15	0	105.23
69729	31.86	96.98	0	0	0	78.27	166.85	61.22	46.27	600.32	671.22	242.95	42.98	66.72	130.86	15.64	285.05	62.32	162.74	155.09	229.57	236.33	302.73	256.19	86.84	144.88	0	0	14.07	99.51	42	0	0	0	0	0	128.83	0	160.49	0	0	0	48.83	0	0	0	133.43	0	0
69977	0	34.24	81.36	18.18	0	41.4	19.39	38.47	22.22	34.36	46.26	77.23	13.49	20.1	0	0	0	29.85	0	0	0	23.53	53.64	0	0	0	0	0	23.68	47	0	39.14	0	0	0	0	27.86	0	56.94	0	0	0	44.8	0	0	0	0	0	0
70227	0	0	135.5	0	0	0	11.12	0	0	0	0	14.61	0	44.04	0	0	0	0	0	0	0	0	0	0	0	74.66	0	27.97	0	37.11	15.89	44.86	0	46.93	0	0	0	0	0	130.78	82.29	59.26	0	0	49.49	54.14	0	75.76	170.85
71064	16.08	243.45	273.91	101.49	212.76	454.39	369.9	487.94	438.08	353.38	721.73	493.22	816.34	502.26	874.98	0	455.39	437.65	206.82	0	660.88	442.84	424.04	490.79	1089.62	381.81	277.31	211.4	273.88	449.78	162.77	195.13	117.62	216.36	0	426.56	341.29	0	306.41	284.32	119.68	38.14	212.23	422.39	58.06	233.37	225.12	0	0
71134	0	210.84	668.97	577.63	0	0	1966.8	475.22	1337.95	22.67	0	0	307.38	852.82	0	0	0	738.97	626.12	0	0	0	158.49	0	692.78	1075.3	441.66	1110.95	733.69	623.27	589.22	515.92	431.04	757.99	246.81	434.21	467.48	1090.92	0	730.2	700.42	648.73	960.97	732.2	947.92	944.67	463.93	425.89	849.48
71365	0	0	0	0	0	0	0	0	0	0	0	0	0	0	0	0	0	0	0	0	0	0	0	0	0	0	0	0	0	0	0	0	0	0	168.47	228.67	315.93	425.83	463.01	87.7	183.19	62.14	597.78	164.26	323.91	442.57	0	203.08	228.93
71410	0	40.08	0	0	0	0	0	0	21.35	24.92	0	0	0	0	0	0	0	0	0	0	23.26	33.16	29.74	0	0	0	0	0	0	0	0	0	0	0	0	0	0	0	0	0	0	0	0	49.29	0	0	0	0	0
71613	502.55	268.06	4559.21	845.81	52.06	132.51	52.22	964.2	217.87	309.39	0	307.82	3541.29	3361.49	4831.78	4193.33	17.7	0	3735.03	2461.48	108.16	144.24	40.06	2053.37	243.2	232.95	457.43	293.68	100.98	230.99	83.7	160.05	103.7	187.22	0	220.32	0	511.92	255.6	365.49	220.73	170.72	300.45	286.05	236.36	327.42	290.59	75.52	392.33
71707	0	71.24	184.48	0	90.82	0	0	246.38	111.68	159.35	35.91	167.56	323.18	360.74	0	0	316.57	203.84	0	0	403.5	688.86	198.82	86.4	153.73	0	0	0	23.5	0	76	39.02	27.62	40.22	636.8	540.9	296.41	0	0	153.28	0	0	0	325.12	0	0	86.9	0	0
71934	0	0	72.77	0	0	0	0	0	40.99	0	0	0	0	0	0	0	64.46	0	5.8	0	0	0	30.2	0	62.3	0	0	0	28.84	81.85	0	0	0	17.85	0	0	0	0	55.76	60.58	45.69	47.24	114.22	124.64	0	0	73.08	57.37	0
72173	253.76	427.98	1912.39	341.98	177.73	0	0	186.26	0	0	0	0	454.79	750.1	1131.79	1124.73	0	0	957.36	348.42	0	0	0	936.51	0	0	0	0	0	0	0	0	0	0	0	0	0	0	0	0	0	0	0	0	64.47	0	0	0	0
72233	0	49.81	321.1	83.61	5.98	151.69	211.31	264.32	0	65	58.84	200.49	79.14	203.78	256.06	0	415.54	256.8	44.79	202.42	44.76	0	153.79	170.63	82.12	0	165.45	0	135.57	118.71	0	37.94	0	0	200.64	125.11	160.45	53.15	180.47	187.55	133.9	0	254.35	216.02	209.25	326.13	142.02	40.95	158.83
72514	0	0	0	0	0	0	0	0	0	0	0	0	0	0	0	0	64.8	0	0	0	0	0	0	0	0	0	0	0	0	0	0	0	0	0	0	178.09	0	0	1076.42	0	19.8	0	483.35	0	2009.77	1098.42	0	35.97	234.03
72786	700.62	342.71	214.63	389.81	457.02	0	464.93	165.11	528.65	974.63	226.85	0	150.3	399.45	28.46	0	476.65	298.18	13.19	0	926.44	1204.8	258.51	0	569.21	504.73	1531.86	461.19	484.76	209.53	284.24	555.9	1224.78	723.37	405.67	599.26	534.8	705.82	340.2	301.72	1091.04	224.63	251.15	791.32	779.17	621.79	273.18	88.88	694.26
72859	0	35.5	7.51	0	0	0	117.12	0	5.8	0	0	11.6	0	35.13	0	0	0	0	0	0	0	0	0	0	0	23.05	0	0	0	0	0	0	0	121.63	47.81	0	0	98.66	0	65.58	155.29	57.35	88.42	137.71	117.09	0	80.47	20.43	0
72961	0	63.54	0	79.78	0	0	0	0	35.58	60.29	0	0	7.03	71.27	0	0	40.73	0	0	0	67.37	48.76	109.79	0	0	0	0	0	0	0	0	0	0	0	140.01	89.82	0	0	0	0	0	0	0	0	0	0	0	0	0
73017	0	0	0	0	333.29	0	30.25	0	0	78.47	0	0	0	3.96	0	0	0	0	0	0	0	0	0	0	59.06	15.9	0	0	0	0	0	0	0	0	0	0	0	0	0	0	16.9	0	0	97.55	0	0	12.78	0	0
73187	0	93.11	558.86	91.94	0	0	0	0	46.6	14.09	22.89	0	27.36	88.22	0	0	0	0	0	0	87.04	36.73	71.21	0	142.31	0	0	0	40.94	0	0	0	0	62.24	306.24	0	0	0	0	0	128.38	0	0	0	0	0	0	0	0
73405	272.75	379.47	480.08	512.24	0	151.03	478.02	221.28	309.14	343.12	1086.17	354.85	245.02	353.6	479.38	586.27	407.63	175.64	567.85	604.93	339.74	825.07	648.68	614.07	170.68	667.99	136.55	475.39	554.65	444.48	310.1	367.26	240.47	602.23	1357.4	949.25	894.02	764.42	1317	612.02	602.11	741.85	1275.15	535.63	1026.73	685.42	573.4	244.55	546.59
73668	57.16	167.03	124.89	87.47	26.89	236.99	675.08	76.71	331.8	287.73	316.31	387.07	88.89	63.58	24.78	0	137.54	123.67	31.87	0	219.58	247.36	176.83	22.18	365.56	614.9	0	333.01	310.4	319.65	315.56	313.44	191.99	339.28	437.73	283.92	283.47	226.62	430.56	366	314.41	296.62	0	663.16	261.15	235.48	0	214.19	383.98
73874	0	0	0	0	0	0	0	0	0	0	302.65	0	0	0	0	469.25	0	986.66	0	0	334.03	0	39.83	0	0	0	0	134.84	45.09	0	192.91	0	0	0	0	0	70.2	0	0	0	0	0	0	307.46	0	0	0	0	0
74041	0	82.99	510.76	105.43	30.09	174.27	0	0	506.5	219.89	0	126.9	21.17	529.75	32.78	0	0	0	0	920.34	0	0	0	186.3	12.82	69.75	87.38	29.81	122.68	36.65	0	56.47	65.64	214.83	249.28	903.44	0	56.3	0	0	0	0	0	0	0	0	0	0	0
74137	123.73	0	0	78.51	0	0	146.37	40.88	0	0	0	200	0	0	56.35	19.84	0	91.82	0	66.49	138.11	120.91	21	80.19	0	0	106.81	57.1	32.12	0	31.5	95.94	80	134.88	0	0	71.89	0	91.85	182.33	234.36	270.75	259.21	0	292.56	0	28.03	0	173.75
74429	0	0	74.09	8.26	0	0	0	0	27.98	0	31.6	0	0	0	0	0	151.84	102.18	0	0	104.34	0	60.54	0	111.91	0	0	0	107.24	89.14	42.92	64.7	98.35	76.01	116.38	147.08	154.64	0	0	61.56	72.05	56.66	132.61	87.21	92.66	70.33	72.42	43.05	38.8
74805	212.95	156.65	0	140.47	0	52.48	0	0	21.8	116.99	93.1	58.49	424.84	223.2	90.52	0	0	0	82.37	0	48	0	162.05	100.03	39.6	0	0	0	0	0	0	0	0	0	0	58.48	0	0	0	0	0	0	0	0	0	0	0	0	0
74981	139.85	267.8	164.42	12.14	437.93	401.59	626.39	261.12	197.14	1751.98	2464.99	576.48	353.72	910.62	665.81	48.16	765.92	437.15	1153.68	512.24	940.59	1436.07	1003.82	1344.18	635.92	425.15	0	0	156.51	522.26	322.52	29.34	0	63.3	161.24	235.44	534.22	0	294.92	223.56	0	0	535.68	545.58	0	0	544.58	0	0
75059	115.7	75.17	136.57	98.1	0	0	464.5	143.62	133.49	0	0	588.8	47.58	79.54	0	0	0	0	98.04	69.62	0	0	0	19.5	40.94	31.47	0	0	31.08	21.53	13.54	29.22	0	0	0	0	0	0	0	0	135.97	69.28	116.24	0	156.63	0	0	0	161.02
75144	0	51.62	161.1	70.89	0	63.7	190.6	0	84.24	59.15	0	187.05	37.05	38.6	0	0	0	0	10.41	0	0	124.91	100.77	57.83	106.86	141.76	0	23.8	96.81	98.24	36.06	86.02	47.52	108.33	169.93	0	88.67	133.75	727.12	94.37	216.92	129.31	289.04	144.76	203.13	344.61	146.04	0	127.6
75394	150.03	330.07	1337.51	383.25	129.65	32.47	906.5	1183.44	473.14	412.62	322.17	989.88	167.64	557.81	346.72	14.41	800.24	499.69	249.23	222.38	201.04	83.99	301.56	506.36	329.36	244.08	365.34	922.46	278.44	462.75	278.57	242.27	78.79	264.48	713.73	660.99	706.84	512.08	342.57	930	996.05	775.79	1341.05	1266.22	877.72	652.1	652.18	634.41	506.75
75566	24.88	60.41	92.98	44.28	0	47.98	171.28	0	76.25	96.54	0	12.37	12.81	42.17	10.96	0	34.26	35.46	16.78	0	0	86.22	45.59	0	173.29	96.56	0	0	103.34	43.83	174.8	46.37	33.43	64.63	0	0	0	0	0	53.92	109.7	65.74	23.15	0	85.68	63.89	0	19.28	87.2
75685	11.84	50.98	131.38	78.53	0	29.32	114.95	36.03	96.12	0	323.55	55.39	41.69	43.94	25.1	0	76.56	121.76	11.83	0	99.64	137.34	201.02	45.56	0	38.71	0	35.24	59.46	113.47	30.25	114.76	45.86	92.92	92.96	185.36	240.82	81.82	139.4	113.88	68.63	70.47	88.64	118.52	69.48	134.24	45.94	0	153.18
76013	0	182.9	29.79	0	36.4	0	0	0	130.72	174.6	0	0	0	17.5	0	0	0	0	0	0	0	42.85	0	0	0	93.97	656.5	143.26	60.48	130.89	0	116.7	130.15	219.43	0	0	146.52	0	177.56	390.39	313.6	309.05	333.44	703.52	69.51	219.01	617.07	0	559.9
76144	0	14.97	13.77	54.36	0	24.51	28.03	0	8.59	0	0	67.11	0	0	0	0	0	16.28	0	0	0	0	32.89	0	69.77	12.19	0	0	0	0	0	37.94	0	26.87	0	0	0	0	0	0	68.77	80.67	73.07	0	0	86.85	70.89	0	0
76296	14.46	80.31	38.12	47.8	0	60.21	0	39.54	0	37.99	0	28.48	16.85	93.81	52.8	0	79.61	67.7	146.49	0	45.69	87.25	272.09	47.57	96.01	94.17	0	18.12	50.49	0	54.11	0	12.78	65.53	0	0	0	79.91	0	0	47	61.34	36.04	0	0	34.85	0	37.38	0
76452	43.26	94.18	21.15	77.33	0	0	0	0	0	57.58	79.41	0	21.92	25.68	34.84	0	44.48	76.95	153.88	0	86.79	0	104.02	44.77	0	0	0	0	92.07	0	243.25	82.51	0	86.07	83.78	0	93.84	0	0	0	73.82	19.99	34.43	0	133.15	0	0	0	0
76579	0	67.92	45.32	35.63	0	19.14	115.49	25.97	39.52	39.82	0	0	24.65	41.7	10.06	0	36.54	0	0	0	0	32.24	60.3	22.19	0	0	0	50.08	0	53.4	0	0	0	0	0	0	0	0	45.15	0	84.21	64.34	136.79	27.13	32.49	0	0	47.95	16.64
76940	0	0	103.36	18.69	0	0	132.97	0	56.37	57.89	0	84.14	0	26.26	0	0	67.89	58.29	19.88	0	71.12	95.65	50.89	9.63	101.33	136.57	0	211.2	148.06	74.49	0	95.51	0	121.76	52.86	211.01	171.68	370.24	402.43	184.61	49.43	206.79	204.67	163.41	116.64	249.86	131.69	60.44	106.75
77242	0	0	346.14	111.55	0	30.08	64.86	38.99	0	0	238.63	0	0	0	0	0	328.43	188.01	0	0	309.06	0	33.06	0	99.99	91.62	214.68	84.73	146.13	200.55	182.07	304.5	223.19	227.65	953.88	594.48	395.13	1301	497.52	331.34	181.08	81.58	593.91	568.07	232.57	0	0	0	640.41
77519	21.96	78.61	140.66	42.13	0	73.84	129.42	93.8	101.1	81.9	54.11	100.35	139.42	76.34	117.51	0	88.03	56.98	69.62	0	27.14	78.54	183.68	77.33	89.74	44.25	0	0	57.86	89.79	0	62.48	0	0	0	83.06	0	0	93.86	37.43	24.15	51.84	124.61	73.43	44.97	95.04	51.9	0	0
77655	0	0	0	0	0	0	0	0	0	0	0	0	0	0	0	0	0	0	0	0	0	0	0	0	51.12	53.31	229.38	0	128.65	21.48	0	59.6	0	39.88	0	586.67	0	0	1398.64	808.44	751.98	406.17	1496.98	1162.17	885.11	0	0	0	360.22
77895	394.67	30.62	935.42	0	0	132.96	0	226.55	108.07	0	1908.93	0	0	0	13.62	5736.75	0	987.84	624.4	86.4	974.37	5032.03	964.09	0	0	0	110.72	959.06	6067.74	0	0	0	2927.09	0	925.06	0	0	0	0	0	0	0	0	0	0	0	0	0	0
77995	2788.99	1237.42	0	0	0	2895.52	0	2487.19	0	0	0	0	1888.11	0	1510.92	0	0	2278.25	2264.32	1794.92	2786.33	0	0	1385.94	0	7115.64	0	4248.66	0	0	0	0	0	0	1881.35	2173.51	1777.66	6593.21	2569.9	0	0	0	5520.87	0	0	0	0	0	0
77999	0	66.37	2295.3	3072.2	0	0	10190.6	53.97	5177.17	0	0	10539.9	0	1903.84	70.71	0	4220.99	0	400.44	101.36	0	0	0	4.29	4469.74	0	1489.44	150.39	0	0	0	2708.37	0	5069.69	340.02	0	170.34	0	0	4800.11	5591.93	5103.11	0	5216.2	7040.96	0	0	0	0
78277	0	34.09	42.49	0	0	0	0	6.22	117.81	0	0	13.21	0	0	0	0	0	0	0	0	0	0	0	0	0	0	0	32.13	0	0	0	0	0	0	0	0	0	0	257.23	539.2	299.05	182.54	0	0	47.96	148.84	28.82	92.63	604.75
78411	0	42.33	0	28.06	0	22.58	0	0	0	21.33	0	0	10.65	32	0	0	65.41	0	67.8	0	0	91.78	93.92	18.93	0	0	0	0	0	75.16	38.51	68.16	0	39.07	0	78.08	0	0	0	0	73.85	59.14	0	0	0	37.71	53.19	0	62.45
78493	0	80.78	38.72	7	0	0	0	47.7	30.64	36.27	0	46.62	0	62.22	0	0	0	0	0	0	0	0	39.84	0	0	0	0	0	0	0	0	46.44	0	0	0	0	0	0	0	0	0	0	0	85.24	0	0	0	0	0
78842	41.27	77.19	217.84	148.62	0	52.86	72.97	67.71	89.29	13.77	231.56	218.8	60.44	81.22	253.42	0	124.34	35.23	237.86	118.7	92.88	201.58	191.73	321.03	252.73	199.54	0	289.56	227.29	152.58	105.48	132.42	53.25	185.94	0	0	146.99	293.9	230.09	0	0	308.91	224.54	83.14	113.82	175.71	169.9	0	0
79150	20.64	79.4	99.58	0	0	6.52	0	30.27	0	0	0	0	0	79.27	6.93	0	11.92	0	30.85	0	0	56.35	71.9	23.83	0	0	0	0	0	104.21	0	0	14.73	17.5	0	0	0	0	0	0	0	61.88	136.36	0	25.56	66.68	91.08	0	0
79335	0	0	5.88	0	0	0	0	0	0	0	0	0	0	0	0	0	0	0	15.33	0	0	0	0	0	0	0	0	0	0	0	211.54	0	23.96	186.48	0	0	0	0	0	606.29	973.32	0	0	749.74	884.74	0	0	0	929.85
79399	0	0	0	0	90.29	32.57	66.33	0	61.37	0	0	0	157.71	10.82	0	0	0	0	0	0	0	140.42	58.83	22.98	33.57	23.76	0	0	0	0	0	0	0	0	0	0	0	77.65	0	0	0	0	0	0	0	0	0	0	48.29
79425	0	0	20.1	43.92	0	0	0	0	0	0	0	26.88	0	16.07	0	0	0	0	0	0	0	0	0	0	0	0	0	0	0	12.6	0	0	71.1	0	0	0	0	0	0	0	78.62	27.95	0	0	91.1	47.48	0	0	53.9
79462	0	17.28	0	27.17	0	0	0	0	15.48	13.19	0	0	22.22	29.74	0	0	61.73	0	0	0	126.43	276.19	49.07	0	0	0	0	0	0	0	0	51.42	69.63	103.48	0	0	194.93	0	0	0	0	21.79	0	0	0	62.72	0	0	0
79692	20.79	83.79	101.4	80.41	0	92.55	288.51	59.49	167.15	0	43.94	94.82	0	0	13.32	0	13.39	0	7.67	0	0	25.33	0	0	57.46	96.4	0	0	55.11	99.08	0	17.17	0	0	55.91	146.62	95.45	0	247.9	94.21	177.38	106.13	75.83	69.34	109.03	88.24	52.4	63.71	100.83
79934	11.61	0	465.6	146.04	350.67	45.24	0	153.75	0	12.99	259.36	191.93	174.46	157.28	77.79	0	239.54	96.75	85.96	0	43.51	342.41	410.56	222.79	281.21	249.75	0	0	234.84	245.5	150.81	230.73	51.32	165.17	0	145.1	42.37	42.47	0	0	0	238.4	0	0	0	69.79	215.45	0	73.56
79973	79.6	127.12	0	0	0	0	535.88	0	465.25	57.34	0	0	0	0	6.87	0	0	0	0	24.78	0	0	0	0	0	0	0	241.18	0	11.27	0	0	0	0	0	367.33	138.07	0	430.8	309.61	234.49	0	448.59	285.99	107.23	145.59	0	129.58	178.54
80041	37.32	141.14	0	153.42	0	0	0	0	26.93	71.27	0	63	168.89	151.24	37.18	0	0	0	72.34	0	38.79	0	32.12	88.02	0	0	0	0	0	0	0	0	0	0	0	0	0	0	0	0	0	0	0	0	0	0	0	0	0
80283	0	0	0	0	0	126.12	186.9	0	125.74	194.96	0	108.75	0	0	0	0	21.88	0	0	0	0	62.72	35.2	0	0	0	0	0	29.17	41.46	0	29.79	0	75.24	0	0	59.24	0	0	40.6	90.78	0	0	66.65	86.23	86.28	0	0	0
80373	0	0	0	0	0	0	0	0	0	0	0	0	0	0	0	0	0	0	0	0	0	0	0	0	0	0	0	0	0	0	0	0	0	0	0	0	0	0	0	124.62	130.38	70.93	0	0	0	145.09	0	0	222.76
80538	0	0	206.53	102.04	0	0	0	0	25.48	0	22.14	0	0	0	0	0	0	0	0	0	0	0	0	0	0	0	0	0	0	0	0	0	0	0	0	0	0	0	0	0	0	0	0	0	0	0	0	0	0
80735	0	0	0	0	0	0	286.22	9.62	0	0	0	0	0	0	0	0	0	217.02	0	0	240.2	981.79	0	0	0	0	0	0	0	0	41.23	61.1	77.56	66.03	114.05	29.22	71.21	0	0	204.83	49.26	0	0	0	0	0	0	0	58.41
81033	247.42	239.39	280.6	335.34	292.45	279.36	1233.44	109.7	483.1	134.39	173.1	368.51	163.31	192.31	40.65	0	298.58	222.12	76.96	385.27	436.79	512.37	370.13	109.24	532.12	485.72	0	305.05	367.02	351.04	257.22	393.9	467.01	489.52	237.32	357.25	358.71	677.48	475.98	398.39	464.78	224.43	366.42	301.86	426.03	608.61	250.64	235.72	311.44
81218	0	163.57	136.5	64	0	0	0	208.77	0	90.97	0	107.18	46.55	158.55	170.07	0	41.23	0	109.58	96.92	0	0	0	159.03	22.38	0	0	0	35.74	94.88	0	39.03	0	0	85.69	0	0	0	0	0	0	126.02	0	0	125.76	0	88.96	0	0
81508	603.96	908.05	1959.43	700.98	120.31	418.91	551.52	903.15	456.36	179.26	1036.7	301.12	782.4	1188.43	1030.41	299.03	446.18	359.58	2469.41	1307.2	349	508.72	1422.74	1278.56	362.35	399.71	422.42	468.43	393.02	656.47	272.74	573.95	145.32	339.57	1157.76	861.86	968.22	296.4	705.76	579.36	470.06	634.64	896.85	666.54	445.33	1014.61	615.34	240.35	200.46
81683	0	0	23.18	12.13	17.14	0	183.41	52.2	121.02	5.14	0	76.4	50.11	137.82	100.61	0	83.81	150	31.99	0	0	59.12	138.09	44.17	44.35	38.62	0	0	29.93	75.11	0	0	0	0	0	149.12	147.69	0	249.74	56.15	0	0	113.02	77.47	0	0	85.87	0	0
81835	0	0	0	0	0	0	0	0	0	0	0	0	0	0	0	0	304.9	118.94	0	0	127.01	0	0	0	0	85.44	0	36.49	187.02	206.73	0	169.13	0	320.3	319.5	325.42	304.72	542.3	467.45	405.19	240.94	0	116.39	391.95	377.48	0	0	0	215.49
81943	61.71	0	0	0	0	52.55	0	0	0	56.61	0	0	0	0	0	0	189.68	63.44	0	0	69.58	62.49	223.62	0	75.97	80.89	0	53.07	142.03	159.2	354.12	160.04	147.18	372.96	0	266.04	201.18	378.55	0	0	0	195.8	112.31	0	0	0	129.27	0	0
82190	76.76	67.34	0	52.02	0	345	0	37.16	285.53	0	0	691.9	0	0	0	0	0	0	18.28	97.99	0	0	0	0	42.8	133.69	0	0	76.55	95.52	0	0	0	36.81	0	110.48	85.17	161.39	0	0	31.69	0	164.32	107.98	58.76	0	0	0	78.24
82418	0	0	27.2	66.41	0	103.5	0	0	0	87.97	0	0	0	0	9.86	57.65	0	547.25	0	0	0	268.07	0	6.22	0	0	0	46.12	0	0	0	0	0	0	0	0	0	389.42	0	0	0	0	0	0	0	0	0	0	0
82570	42.12	68.81	121.26	82	0	0	0	7.73	0	0	0	94.2	0	6.5	0	0	102.24	0	47.75	81.4	274.7	216.35	166.82	0	72.72	178.08	0	82.88	123.16	146.93	123.49	88.95	107.26	192.54	0	184.35	260.42	561.13	303.27	171.63	201.15	0	113.3	46.79	209.69	252.11	116.88	0	413.47
82583	0	0	0	28.54	0	0	0	0	0	0	0	0	0	0	0	0	0	0	0	0	0	0	0	0	0	0	0	0	0	0	0	0	0	0	0	0	0	0	0	0	0	27.86	0	0	0	0	0	0	0
82642	21.55	53.82	44.57	46.04	0	0	267.16	21.55	57.47	0	0	149.66	0	45.37	0	0	0	0	0	6.91	0	0	0	17.62	23.96	180.98	52.24	0	45.63	98.44	48.99	54.2	0	124.87	128.86	31.28	129.51	0	0	35.06	47.32	0	46.1	0	0	0	22.12	0	73.32
82769	362.9	886	1432.39	565.78	568.52	738.71	288.58	554.18	843.51	848.82	1438.72	900.71	1200.63	922.52	1673.82	195.01	156.04	662.93	1051.81	281.18	555.47	1384.5	1172.84	483.74	1123.97	769.28	782.92	1224.74	1096.77	573.74	774.24	906.45	603.54	881.72	1017.46	1596.06	293.39	1203.85	2360.75	1447.07	992.87	598.99	722.73	971.04	901.65	2760.26	856.11	962.75	1175.96
82964	107.14	133.32	74.27	206.83	118.43	181.5	119.83	77.97	120.94	98.86	304.25	225.45	125.26	178.48	302.77	248.89	175.69	106.96	253.85	243.87	222.35	688.01	224.57	376.96	251.75	74.46	0	47.54	268.29	318.42	133.27	210.22	210.09	362.61	110.98	390.56	375.52	240.08	196.32	118.8	234.02	0	224.52	160.63	211.58	217.98	213.05	0	0
83143	175.24	0	0	0	0	0	0	0	0	0	0	0	6.84	0	0	10.46	0	0	0	0	0	0	0	3.66	0	0	0	0	0	0	0	0	0	0	0	0	117.3	0	0	0	0	9.73	0	0	0	2302.39	1237.9	559.3	0
83276	3668.4	609.42	778.65	1593.4	0	2708.38	3078.52	1790.43	1216.26	0	956.78	2014.7	1002.91	690.79	1504.87	1855.48	1578.22	1529.24	451.83	778.44	2974.36	3474.74	778.44	1726.61	1811.76	1763.85	0	1223.96	1630.79	1992.3	1811.31	1302.65	1089.81	2187.28	696.23	434.01	1930.5	422.93	964.16	817.39	1262.94	1839.05	4306.29	351.94	2154.63	0	0	0	1359.05
83456	0	0	0	0	0	0	0	0	0	0	0	0	0	0	0	0	0	0	0	0	0	0	0	0	0	143.38	0	76.66	99.57	84.96	109.99	0	48.59	12.68	0	31.48	103.84	369.9	69.45	177.06	121.16	14.67	69.51	0	252.66	0	0	0	138.02
83673	0	0	0	0	0	0	0	0	117.41	0	0	25.09	0	51.17	0	0	29.26	0	0	0	0	55.71	0	0	76.13	137.66	0	0	75.74	94.42	66.69	0	0	40.44	0	55.36	0	0	670.36	498.05	434.78	336.44	106.67	40.37	258.62	0	83.55	0	269.18
83790	0	0	0	0	0	0	0	0	0	0	0	68.71	14.18	15.25	0	0	112.86	0	111.45	0	0	0	140.81	0	114.85	0	0	0	0	0	0	47.38	0	0	0	0	126.94	0	136.4	78.78	0	132.11	253.48	0	0	0	88.76	0	105.11
83875	413	0	0	145.49	0	368.36	426.02	166.78	100.35	0	0	420.07	6.08	26.06	49.24	213.82	69.36	0	0	0	96.37	22.5	70.71	0	145.07	246.4	0	657	117.82	358.24	199.63	0	9.58	0	0	0	0	461.09	0	302.78	208.77	138.48	0	703.07	683.56	0	0	0	122.02
84384	0	0	0	0	32.8	0	0	0	117.97	0	0	63.33	87.6	105.09	120.6	0	0	109.11	0	0	0	70.21	0	13.62	95.33	115.76	0	0	0	0	0	0	0	0	0	284.38	0	0	304	0	0	0	0	0	0	0	0	0	0
84541	25.71	104.55	0	122.71	0	75.12	0	0	177.65	239.25	0	61.3	26.92	35.41	0	0	26.04	35.28	0	0	157.57	131.12	63.12	0	116.14	0	0	50.12	0	53.07	0	91.76	58.39	200.13	340.5	580.65	113.76	155.48	109.74	67.02	81.23	41.34	0	165.4	0	0	0	0	163.92
84616	125.72	293.44	0	58.08	0	14.71	0	0	58.74	110.5	0	33.95	266.65	78.16	103.73	0	85.76	323.21	40.42	0	44.19	0	79.5	52.42	71.95	0	0	73.18	39.72	0	0	66.73	0	0	0	0	0	0	0	0	0	0	0	0	0	0	0	0	0
84897	2101.95	1762.71	1266.05	1395.06	1367.76	580.81	5284.72	1137.78	2362.19	1162.4	628.57	2407.28	1558.92	1310.05	1634.77	2993.85	1423.97	1211.26	1526.56	1702	2190.2	1627.43	1176.73	1302.46	3355.73	1238.37	2722.83	2171.2	2032.74	3014.06	1252.93	1903.65	1470.28	3739.37	774.97	4304.43	3213.9	6530.31	6665	2053.89	3070.97	0	5001.19	2907.42	5792.47	3879.71	2924.22	1176.61	2892.17
85192	0	135.72	216.62	285.67	118.3	92.38	290.79	134.06	231.68	166.26	254.83	196.32	232.99	215.83	218.72	0	567.24	491	147.66	59.22	514.47	763.03	366.59	459	375.48	629.28	65.35	268.48	1027.28	890.8	317.89	445.3	915.75	1572.74	859.48	1110.37	1457.85	1758.38	2325.83	649.47	765.4	923.4	1533.58	810.93	1583.16	1625.9	906.24	676.58	682.56
85298	81.32	59.01	35.06	119.33	0	108.53	0	41.96	72.28	45.74	126.21	130.83	49.51	116.68	122.33	53.51	117.4	74.65	144.69	134	110.9	414.34	135.65	210.6	129.75	0	0	0	146.56	138.17	96.9	124.22	117.62	266.3	0	256.78	277.3	298.71	47.29	72.71	118.75	156.45	38.68	76.71	104.13	45.94	120.08	0	0
85487	0	0	110.02	0	0	0	0	0	0	0	0	0	0	0	0	0	297.6	194.57	0	0	0	0	0	0	682.98	629.72	0	697.44	905.48	769.94	1411.92	505.19	842.84	664.53	343.64	620.03	591	1467.8	443.17	827.32	674.03	499.19	866.96	786.95	893.99	0	0	0	157.72
85613	50.02	73.06	166.26	107.61	0	0	148.37	7.01	122.17	53.17	0	80.65	0	112.14	25.65	0	40.82	31.88	44.99	99.83	0	39.38	35.16	0	94.72	270.8	0	86.39	94.28	105.75	71.67	113.17	42.06	103.54	0	0	97.98	54.19	291.2	143.9	184.86	159.94	116.2	38.81	120.5	67.44	63.03	53.65	56.26
85875	0	199.53	368.25	168.18	35.4	56.42	470.93	325.31	390.09	432.08	0	399.94	199.5	322.75	237.14	55.53	60.75	70.52	168.24	77.56	45.86	69.41	134.08	284.55	185.13	0	0	308.96	179.31	164.84	73.86	230.2	53.52	175.78	212.22	279.12	165.63	214.7	672.51	264.32	284.46	0	297.89	230.41	0	281.17	186.86	248.45	197.87
86001	187.71	309.9	251.13	195.01	211.89	236.39	963.91	180.68	437.49	301.84	142.5	585.02	131.73	257.07	78.31	21.01	256.5	198.71	127.46	65.58	455.16	158.43	167.42	164.84	274.21	606.71	270.04	373.06	340.04	351.12	221.99	450.97	406.19	353.81	505.57	259.49	273.59	235.25	110.4	180.5	407.98	193.71	129.6	553.11	140.73	114.7	90.48	169.2	280.43
86323	0	8.1	396.56	188.89	0	32.06	249.11	103.79	0	0	186.05	242.15	0	0	0	48.2	543.74	339.74	9.42	0	649.96	278.69	33.77	0	0	0	494.84	0	0	560.81	0	601.94	0	530.77	1232.68	1400.54	980.96	2715.07	585.35	0	0	0	1544	1325.53	0	0	0	0	305.91
86573	165.9	395.32	810.26	305.7	0	0	827.43	311.48	611.7	182.99	300.64	616.6	234.75	566.62	388.28	0	454.84	383.04	288.06	544.67	261.26	229.36	608.64	383.5	574.91	857.36	227.55	881.96	474.95	736.68	329.25	428.29	119.24	331.06	489.8	734.64	512.31	758.24	1488.33	522.6	505.06	479.22	795.38	765.27	700.17	891.76	491.87	368.33	509.51
86638	22.11	41.55	0	25.85	0	0	52.64	11.94	25.12	7.47	0	39.93	3.97	75.87	52.42	0	33.38	16.18	0	124.52	61.18	72.66	56.35	9.04	33.93	49.5	0	0	71.32	64.31	0	55.82	0	0	0	97.44	89.61	159.85	0	0	0	61.71	106.48	0	72.86	0	42.03	0	0
86732	35.49	0	0	57.77	325	42.02	0	0	197.75	23.34	545.71	430.16	0	21.96	0	0	387.7	248.48	0	0	683.72	508.61	219.66	174.34	300.34	148.93	273.7	110.52	302.61	213.89	237.18	200.47	228.17	433.88	0	0	449	713.1	0	0	0	0	0	0	150.46	0	0	0	0
86817	164.69	223.04	273.4	305.27	118.47	0	968.88	217.25	532.88	536.35	0	227.04	143.31	303.76	152.98	0	0	0	114.81	314.3	376.4	0	159.64	0	623.6	957.99	211.56	279.61	0	0	1441.04	301.18	0	0	0	0	0	0	0	686.78	880.28	497.83	0	0	0	0	0	0	932.48
87061	27.33	0	23.7	0	194.32	37.25	214.3	51.18	130.16	90.28	638.8	114.57	58.15	0	30.29	0	0	0	10.29	0	0	58	0	0	0	49.6	0	0	99.31	113.38	54.73	45.82	41.06	95.48	0	0	203.86	0	0	0	0	0	0	62.13	0	0	0	0	0
87112	0	0	0	0	0	0	117.8	0	0	0	0	0	0	0	0	0	0	0	0	0	0	0	0	0	455.71	426.89	261.46	0	468.47	0	0	0	0	0	0	1588.33	609.89	0	1693.28	1490.12	1180.03	785.64	2642.81	2014.76	1339.61	0	0	0	300.97
87373	0	0	158.06	0	291.3	130.46	474.2	127.45	115.94	82.92	588.5	395.56	128.16	284.79	63.23	0	205.1	164.15	88.92	0	423.51	720.25	552.72	246.67	245.06	319.27	0	0	63.28	301.37	170.86	66.78	0	0	155.36	358.7	502.75	80.92	407.36	226	0	0	345.59	371.88	0	0	198.09	0	55.84
87468	0	0	0	17.75	0	0	0	0	0	0	0	0	0	0	0	0	211.18	75.35	0	0	0	0	0	0	360.69	0	0	0	110	24.56	410.95	0	18.51	352.04	0	446.38	414.66	52.12	0	0	319.37	61.47	0	0	322.21	164.67	38.58	0	0
87619	0	55.87	146.76	125.56	24.89	304.58	139.01	185.33	317.8	571.01	250.17	236.44	353.26	227.64	35.51	0	0	231.01	93.01	0	0	483.32	311.38	92.38	463.75	0	0	86.73	368.66	378.06	305.19	311.4	436.1	823.26	494.27	873.17	1081.11	749.88	2161.97	842.87	671.64	562.83	377.46	496.76	530.44	955.48	203.72	592.94	658.41
87897	0	210.26	284.92	120.03	0	0	0	0	0	0	0	0	269.14	651.55	914.72	0	0	0	0	25.92	0	0	0	534.51	0	0	0	0	0	0	0	0	0	0	0	0	0	0	0	0	0	0	0	0	0	0	0	0	0
88029	0	0	0	26.99	0	0	0	0	43.13	156	241.71	47.76	0	0	0	0	94.35	107.44	0	0	28.68	0	264.8	0	132.24	0	0	0	48.19	35.58	29.64	62.05	49.18	59.48	143.43	89.28	357.52	95.84	0	0	0	0	0	0	0	0	0	0	0
88199	1627.06	157.27	42.22	550.25	0	669.9	630.49	261.54	0	0	120.49	1054.2	264.33	0	375.05	1085.23	255.33	492.87	375.66	150.79	1015.99	264.7	108.44	600.22	755.63	504.23	91.92	335.5	271.3	788.57	468.07	324.81	371.19	374.86	0	72.72	394.46	0	39.87	102.31	137.65	329.57	535.39	0	517.27	0	0	0	157.49
88236	0	0	0	6.34	0	0	0	0	0	0	0	74.76	0	0	0	0	101.83	81.66	0	0	0	137.33	0	0	20.39	148.16	29.25	86.79	100.3	72.07	0	84.39	98.23	133.79	0	0	89.88	106.1	38.29	44.23	0	56.53	75.56	56.99	113	0	0	0	325.24
88356	291.35	149.26	73.52	319.43	142.47	383.37	747.87	150.99	233.31	213.14	1105.43	287.67	145.76	45.28	287.18	726.16	707.13	282.73	359.43	295.17	555.55	1071.56	818.49	614.24	285.42	221.84	501.22	269.92	405.94	360.92	417.99	296.7	462.21	862.82	260.04	344	482.19	662.65	0	61.99	246.24	179.74	213.68	0	1060.31	82.44	176.16	0	0
88418	475.46	596.66	2761.09	1225.19	5.99	0	0	692.96	120.32	26.06	0	77.72	1318.9	1754.6	2754.74	1339.81	0	0	1171.17	3408.17	0	108.89	0	3686.45	42.13	128.86	0	145.3	0	0	0	139.47	0	0	92.3	0	0	0	380.4	326.76	188.2	372.44	459.15	72.96	292.38	365.1	235.55	148.96	330.84
88977	955.52	405.79	0	0	0	2310.5	0	520.85	0	0	40.52	4654.33	0	0	0	0	0	1281.44	0	968.07	0	0	0	1185.53	1040.41	2582.96	0	1388.62	0	2261.05	0	0	0	0	0	1598.59	0	2008.02	973.6	0	0	0	2982.2	0	0	0	0	0	0
89021	56.22	0	748.32	2531.15	0	27.25	4847.48	0	2194.86	0	34.71	0	653.39	0	970.27	4144.23	1741.54	0	751.79	4.34	2940.19	2571.13	324.78	0	22.52	0	873.03	10.48	2438.03	0	1040.2	1898.99	1509.48	2868.77	2843.12	0	2111.56	0	0	1406.51	2432.13	2140.14	0	2947.41	2769.36	0	0	0	4639.94
89317	0	0	0	163.8	0	159.84	172.71	0	201.01	97.58	75.71	102.74	16.72	56.74	0	0	0	57.48	11.29	50.01	0	95.2	77.46	67.07	191.79	162.32	0	0	123.1	105.08	97.32	24.53	164.06	49.83	0	0	0	0	0	104.97	243.66	120.77	0	86.24	0	164.86	0	51.06	0
89820	189.69	296.95	123.25	391.09	0	283.64	0	0	189.54	236.82	1145.18	404.36	718.63	397.5	349.25	269.99	125.32	177.51	768.38	0	694.83	925.84	769.51	786.12	1848.75	413	0	298.86	783.17	236.11	1241.3	1422.93	1285.98	534.25	0	2065.27	1309.9	187.46	0	1493.23	595.47	793.44	0	668.8	0	374.57	217.87	164.06	41.65
89969	0	0	0	0	0	0	0	0	0	0	0	0	0	7.79	0	0	0	0	0	0	0	0	0	0	0	0	0	0	0	132.38	0	0	0	0	32.63	0	0	0	0	0	42.9	0	0	0	0	0	46.87	0	673.38
90196	1210.07	2758	5796.03	3254.42	1434.15	1524.39	5599.79	4738.71	5031.34	5053.09	3390.52	5600.12	3768.21	4929.27	3255.69	1534.46	3102.59	2488.56	2205.94	1164.97	1752.03	1765.44	4158.19	4803.87	2683.88	1941.66	2885.68	4453.99	2204.62	3252.28	1972.79	2065.18	943.08	2216.51	4061.5	6393.52	6348.27	6481.57	10847.9	4233.46	4831.27	3109.57	4892.74	4981.84	2911.47	4696.79	2503.31	2329.79	3535.62
90309	0	17.88	26.97	13.08	64.61	0	0	0	118.92	71.15	0	68.61	0	58.25	0	0	0	0	0	0	0	0	0	0	0	0	0	0	0	0	0	0	0	0	0	0	0	0	0	41.74	0	99.19	0	0	0	0	0	0	53.25
90400	0	101.76	0	35.73	0	71.3	0	0	225.03	36.68	0	217.36	0	81.44	0	0	0	0	0	0	0	0	0	0	0	0	0	0	0	0	0	0	0	0	0	0	0	0	345.54	600.02	952.81	654.9	0	0	0	182.86	49.74	59.77	543.36
90576	113.55	181.92	0	120.07	113.08	84.09	0	0	177.1	99.53	168.22	229.91	420.77	533.6	91.98	37.83	0	0	144.58	0	0	109.63	215.75	170.97	696.73	0	0	186.74	0	0	0	0	0	0	0	0	0	0	0	80.43	0	0	0	82.88	0	0	0	0	0
90848	28.99	68.35	72.12	102.89	0	0	49.39	44.16	71.53	70.46	0	135.66	76.69	192.7	160.29	21.63	0	44.59	62.61	25.32	0	80.18	27.05	64.67	0	75.34	0	31.9	83.23	107.85	0	0	53.22	137.38	0	0	160.92	0	194.9	0	104.14	176.62	129.28	41.51	107.13	96.28	68.73	0	50.24
90869	0	18.45	0	21.32	0	22.86	0	0	0	25.33	0	0	0	0	0	0	270.69	282.38	19.23	0	148.71	315.48	268.01	0	53.49	39.36	0	37.76	85.19	0	207.5	0	290.05	365.08	0	120.48	420.38	897.99	0	0	0	229.43	0	0	0	0	0	0	449.36
90960	0	0	0	0	0	0	0	0	0	0	0	0	0	0	0	0	0	0	0	0	0	0	0	0	0	0	0	0	16.5	0	0	0	0	0	0	0	0	0	295.17	398.4	474.42	218.38	0	0	315.42	477.93	0	123.9	189.35
91066	35.58	48.16	84.04	82.91	0	8.81	121.39	97.68	72.66	23.87	0	47.52	40.53	0	0	0	66.64	103.56	104.59	0	30.13	0	11.93	18.19	89.42	72.32	0	127.84	32.31	38.58	48.69	58.11	0	33.47	0	0	0	0	0	22.48	27.91	0	0	0	0	0	0	0	0
91219	0	80.84	119.66	0	0	772.63	0	88.16	159.81	31.8	0	72.27	289.69	365.69	57.08	119.8	36.88	23.23	152.66	0	0	0	77.76	0	54.57	0	0	0	0	0	0	0	0	0	0	0	0	0	0	0	0	0	0	0	0	0	0	0	0
91341	251.73	716.25	2283.58	1209.93	0	0	0	715.12	0	10.94	0	0	898.05	1592.02	2845.74	3119.01	0	0	2202.28	1105.72	0	0	0	2094.45	0	0	0	0	0	0	0	0	0	0	0	0	0	0	0	0	0	0	0	0	0	0	0	0	0
91583	983.46	56.63	10.24	517.25	0	602.33	688.73	442.81	0	0	47.56	909.52	172.16	0	516.84	939.15	209.34	245.48	426.15	638.39	784.91	602.67	136.35	822.3	319.34	320.43	30.82	260.44	419.09	541.67	386.32	384.43	330.42	525.6	0	0	378.69	0	75.97	57.54	165.02	505.09	760.99	0	286.87	0	0	0	311.04
91933	47.88	233.68	268.48	110.27	0	0	0	135.62	0	0	0	0	431.5	1285.69	1322.47	1402.63	0	0	515.78	688.25	0	0	0	496.7	0	0	0	0	0	0	0	0	0	0	0	0	0	0	0	0	0	0	0	0	0	0	0	0	0
92031	0	0	5.94	0	0	0	0	0	0	0	0	0	0	0	0	0	0	0	0	0	0	0	0	0	72.02	146.24	0	0	125.99	200.15	86.38	110.82	75.44	157.22	0	0	85.96	0	0	0	44.18	111.62	333.4	0	0	0	0	0	0
92128	0	65.44	0	16.54	0	0	0	41.46	0	0	0	0	14.91	0	0	0	56.48	18.91	0	0	0	50.58	313.48	0	0	0	0	286.27	0	0	0	0	0	0	0	4369.41	0	0	1269.04	245.14	180.03	327.25	0	0	718.34	0	0	166.83	262.85
92192	0	0	0	107.16	0	0	0	4.73	0	0	0	274.62	0	0	0	0	0	70.71	0	0	0	0	0	0	0	98.88	0	15.09	139.99	0	0	0	0	89.83	0	0	11.44	0	0	0	47.85	97.29	134.14	0	0	0	0	0	0
92422	170.42	235.18	443.93	611.62	41.64	65.01	705.1	131.76	523.91	774.71	0	273.38	396.66	533.77	132.85	0	174.2	166.16	78.97	163.56	240.54	218.41	646.02	225.7	610.35	851.09	394.79	374.63	578.8	449.91	589.05	459.15	513.96	778.74	283.36	233.53	483.57	636.76	1347.76	736.54	905.64	741.65	470.99	423.55	590.06	636.31	312.19	450.7	591.03
92568	129.25	129.07	0	576.68	102.21	406.84	261.5	368.55	437.36	484.58	0	407.25	25.07	64.16	495.18	0	0	0	130.24	0	0	0	25.86	243.26	0	0	0	0	0	0	0	0	0	0	0	0	0	0	0	0	0	0	0	0	0	0	0	0	0
93203	53.53	66.98	134.95	95.48	0	0	213.01	6.45	122.25	48.5	0	197.24	21.2	24.62	24.09	0	55.66	104.12	0	0	181.68	0	33.57	0	62.82	231.64	0	0	87.82	0	46.63	78.23	0	217.71	81.16	117.45	148.75	187.26	49.65	105.45	148.12	100.84	181.06	96.72	40.19	148.99	66.3	68.2	99.78
93277	47.69	132.91	157.58	148.1	20.21	141.88	82.6	244.84	166.8	320.6	206.89	371.01	238.66	276.35	43.49	43.11	777.96	385.42	116.52	87.5	465.78	489.13	445.55	189.26	421.24	216.08	419.94	405.06	191.36	343.24	505.78	122.04	199.85	1675.32	578.72	1713.1	467	1896.07	319.19	138.2	0	286.62	161.77	199.09	0	316.7	176.94	0	444.66
93538	0	0	0	160.33	574.62	0	0	0	18.7	79.91	41.21	0	141.75	37.74	0	0	0	0	0	0	0	0	45.23	0	0	0	0	0	0	0	0	227.95	1352.72	0	0	0	37.35	0	0	0	281.46	100.29	0	78.75	0	0	0	0	0
93952	1774.66	1623.57	1255.23	1043.77	936.56	514.16	1574.03	599.62	1014.08	1222.71	0	1003.01	360.53	934.92	1229.4	0	2045.69	799.12	0	0	604.82	805.75	2353.17	0	267.48	1063.38	1007.38	4604.78	99.62	0	0	196.6	78.28	51.19	0	0	49.74	655.74	1680.56	1289.13	1306.05	304.22	1414.3	390.78	1030.59	0	215.94	442.66	1709.51
94378	216.74	257.58	140.68	170.81	34.85	0	197.29	42.67	113.15	184.81	0	133.59	79.51	103.67	20.55	0	133.56	91.58	0	0	423.61	247.64	78.15	31820.5	146.98	42.82	0	0	83.9	83.61	81.4	79.31	72.69	407.64	0	0	44.43	362.47	588.3	163.8	135.69	138.46	0	0	213.59	308.1	0	0	404.3
94761	176.16	379.27	93.44	227.79	0	0	0	105.42	250.22	0	0	0	0	0	83.94	0	0	0	0	0	0	134.61	82.03	0	115.97	0	0	0	113.94	105.3	92.58	260.69	82.62	109.55	0	69.03	55.16	0	69.75	232.39	283.35	132.95	64.47	0	136.79	226.2	77.17	123.58	347.22
94776	0	0	0	0	0	0	0	0	0	0	0	0	0	0	0	0	0	0	0	0	0	0	0	0	0	0	0	0	0	0	0	0	0	0	0	0	0	0	146.53	541.14	832.9	456.66	0	0	170.29	310.08	0	285.59	590.39
94918	320.32	0	1493.53	976.95	0	346.16	0	591.81	0	0	302.99	2533.6	0	0	90.24	1564.79	564.65	967.42	0	440.29	1128.1	550.32	13.99	0	0	992.77	330.87	1027.02	1313.18	0	0	0	0	1072.16	817.6	1010.77	1359.23	1148.78	0	935.91	1918.49	705.64	1855.6	1235.99	1597.04	0	0	0	1310.91
95121	0	139.45	101.92	180.42	0	301.53	261.89	39.12	177.28	123.58	82.68	156.66	130.42	126.36	98.68	75.4	99.64	62.19	40.07	0	270.33	267.95	115.09	163.01	0	0	96.97	0	81.66	145.96	76.93	124.39	101.83	73.9	0	114.82	142.6	101.27	300.32	515.36	392.65	177.69	120.44	0	313.17	325.9	130.26	223	470.31
95324	84.06	73.46	0	182.12	0	0	147.46	0	95.79	23.08	0	320.46	31.22	49.8	147.62	67.97	196.86	61.02	27.49	196.99	213.1	258.07	190.36	257.43	116.78	99.08	0	44.93	162.68	83.99	29.32	69.51	114	225.55	0	0	47.92	0	168.94	0	76.83	126.8	86.52	0	176.06	93.4	37.13	0	0
95353	473.23	534.05	499.89	131.62	231.38	0	0	0	263.18	454.21	0	0	238.79	160.66	0	0	0	0	0	0	0	27.61	0	0	71.24	106.53	415.42	106.93	177.24	185.22	65.22	182.97	165.16	151.16	0	219.11	235.71	0	0	0	0	0	501.99	1099.53	0	0	513.12	0	0
95729	0	62.47	24.83	163.54	0	47.67	29.9	0	197.77	175.27	0	128.92	51.13	59.05	0	0	0	0	0	0	0	0	0	43.46	289.8	0	0	375.96	0	0	0	0	0	0	0	0	0	0	0	0	40.54	0	0	0	0	36.2	0	0	0
95790	219.42	148.16	45.59	0	0	0	303.22	64	374.67	0	393.1	547.96	10.93	0	442.86	643.65	1064.51	507.98	438.6	332.03	1157.63	1436.74	816.81	453.77	816.66	0	269.14	350.66	0	275.82	587.37	0	700.28	1241.12	302.86	0	0	831.13	0	167.32	67.11	0	0	0	347.43	0	253.92	0	0
95935	0	45.3	114.13	97.34	123.24	0	495.17	0	241	33.02	0	429.6	41.84	81.2	0	0	0	281.38	58.7	9.69	278.45	0	0	0	330.96	405.84	0	123	130.55	0	141.2	140.69	87	70.26	215.9	0	75.98	0	77.74	84.83	120.08	33.52	112.14	147.23	53.3	0	45.97	56.56	0
96195	129.26	190.26	415.05	299.36	36.55	0	697.2	111.16	380.02	439.14	0	310.74	187.26	350.38	226.05	271.2	87.22	107.05	453.8	275.96	242.5	151.58	65.59	265.98	217.73	563.85	263.24	187.65	251.33	233.16	263.8	268.44	123.42	658.65	268.84	112.6	222.98	313.03	351.51	475.57	570.1	307.64	432.4	295.07	275.02	360.03	208.63	288.54	416.61
96337	111.07	296.46	986.39	184.44	0	0	65.77	100.61	0	20.47	0	32.96	0	349.73	639.6	175.97	0	0	384.02	0	0	0	23.42	330.2	0	0	0	0	0	0	0	0	0	0	0	0	0	0	0	0	0	0	0	0	0	0	0	0	0
96471	0	89.11	79.59	48.45	0	81.67	0	84.62	104.25	134.26	58.53	71.48	25.85	74.75	0	0	76.16	0	30.13	0	0	89.17	147.41	72.22	0	0	0	23.89	0	0	0	0	0	0	0	0	42.71	0	0	129.92	97.42	80.25	101.24	123.86	97.79	155.94	54.56	118.42	0
96573	124.79	319.54	579.02	233.27	0	0	0	0	343.3	174.03	0	118.01	216.04	153.99	0	0	0	0	0	0	0	0	0	90.54	0	0	0	0	0	0	0	0	0	0	162.58	0	0	0	0	0	490.46	0	0	64.6	134.66	271.18	0	0	0
96716	501.79	0	243.5	509.05	29.5	112.09	46.36	88.27	0	0	0	983.7	309.04	0	526.33	613.28	591.78	335.96	489.81	746.1	808.57	648.22	691.99	931.23	606	665.69	431.51	1050.28	358.22	298.33	384.84	357.16	219.76	843.65	320.76	162.8	447.05	356.54	419.2	394.36	0	0	0	347.84	876.32	781.64	581.78	449.51	249.37
96942	0	0	0	0	0	0	0	0	5.62	0	0	0	0	0	0	0	0	0	0	0	0	0	0	0	0	0	0	0	0	0	0	0	0	0	0	43.35	0	1882.33	871.26	0	0	0	0	0	1292.24	784.23	0	0	0
97053	521.54	185.72	0	203.79	31.65	179.73	223.76	0	156.81	193.35	0	0	34.04	177.63	0	0	0	0	48.69	151.87	0	0	32.52	21.53	155.03	0	0	0	190.37	0	0	0	170.48	0	0	0	0	0	0	0	246.61	0	0	0	0	760.55	0	0	0
97119	0	0	0	0	0	0	0	0	0	0	0	0	0	0	0	0	0	0	0	0	0	0	0	0	0	0	0	0	0	0	0	0	0	0	0	0	0	0	0	0	0	22.97	0	0	0	0	0	0	114.3
97261	0	0	0	0	518.32	36.44	0	0	62.3	546.62	291.75	115.26	18.11	133.36	0	0	0	0	9.61	0	0	76.75	106.73	38.67	81.53	0	0	0	0	34.09	0	0	0	0	0	0	59.3	0	0	0	0	0	0	66.49	0	0	0	0	0
97356	0	0	0	0	0	0	0	0	0	0	0	0	0	0	0	0	0	0	0	0	0	0	0	0	0	0	0	0	0	0	0	0	0	0	0	0	0	0	2285.79	2021.34	1847.46	0	0	0	1095.54	0	0	678.01	2257.88
97440	189.87	177.06	332.98	0	223.31	349.83	1119.59	248.56	412.74	338.1	197.64	381.14	168.24	321.8	279.52	256.21	0	0	408.09	292.82	269.98	0	0	321.67	360.62	336.76	267.51	0	383.63	264.87	182.72	297.48	383.18	330.64	146.23	174.84	338.51	265.7	544.81	0	0	300.62	443.12	290.36	424.86	588.32	154.91	453.44	404.65
97690	188.42	386.23	146.96	203.02	0	0	167.51	0	352.64	144.09	74.08	256.69	0	132.98	0	0	69.68	94.38	0	0	23	146.5	92.56	0	312.19	26.51	0	0	161.76	0	254.33	125.76	265.21	365.54	0	0	0	0	0	84.75	0	0	0	0	0	69.02	0	0	274.54
98010	105.35	368.31	325.5	0	41.78	33.05	253.67	0	401.76	275.96	0	396.44	134.44	296.62	0	0	0	43.06	0	84.11	605.61	544.08	0	0	494.14	1304.17	1138.28	1036.94	912.42	633.67	408.3	460.5	214.14	847.13	574.84	422.34	657.6	522.16	1594.01	2555.36	2711.84	1835.06	1898.96	1889.24	923.89	2066.67	1370.24	1065.04	2363.06
98014	849.93	1343	2503.47	1412.53	105.56	935.85	257.82	0	1478.44	499.8	243.94	769.64	38.29	1283.29	217.07	551.45	0	70.66	285.8	568.31	0	21.14	85.81	528.16	477.3	351.93	309.44	199.91	232.78	248.84	0	702.34	0	0	0	288.5	269.78	0	480.59	675.54	1764.31	471.46	0	470.17	121.01	693.12	78.37	330.03	367.82
98362	31.59	0	0	0	0	0	126.12	0	146.47	0	0	318.61	0	131.97	87.54	50.51	0	0	0	0	0	0	0	54.36	0	0	0	34.2	0	0	0	0	0	0	0	0	0	0	0	0	214.11	0	0	0	177.07	125.24	0	150.98	0
98533	0	0	190.86	58.91	250.61	911.68	238	1028.29	654.52	549.89	1239.64	934.1	2152.66	823.38	402.14	22.28	1476.5	920.86	328.82	57.03	1239.27	565.5	1094.62	816.2	1037.8	0	0	0	88.6	664.08	198.23	183.24	0	0	0	1474.43	0	0	649.66	402.59	0	0	220.59	913.48	0	0	357.74	0	0
98837	164.73	261.36	283.52	357.14	65.36	143	792.06	111.16	494.71	521.19	0	562.66	175.24	129.2	89.56	0	153.7	146.96	0	0	463.72	0	87.09	56.06	183.98	533.41	476	121.08	550.63	400.17	182.18	666.87	478.18	720.69	388.44	511.8	602.95	720.2	1081.97	321.96	718.84	0	886.32	350.88	547.12	830.52	443.45	328.71	554.96
98937	0	0	0	192.71	0	0	0	0	0	0	0	553.77	0	0	0	36.9	91.32	0	0	0	0	0	0	0	0	0	0	0	328.08	399.39	0	0	0	231.88	0	0	283.79	231.21	0	0	700.63	343.57	0	0	0	0	0	0	0
99116	0	368.32	0	0	96.21	203.36	890.87	630.28	693.08	629.56	313.4	349.22	500.74	276.78	0	961.23	1381.69	1013.11	1478.84	293.56	0	87.44	1014.49	703.2	520.61	0	0	1979.44	0	205.14	54.11	0	0	0	0	0	0	0	0	0	0	0	0	0	0	0	0	0	0
99428	77.36	1002.81	646.89	477.67	0	0	0	525.98	0	64.1	0	0	564.57	1107.58	0	971.34	0	0	361.91	1005.61	0	0	0	458.52	0	0	0	0	0	0	0	0	0	0	0	0	0	0	0	0	0	0	0	0	0	0	0	0	0
99546	0	0	0	0	0	0	0	0	0	0	0	0	0	0	0	0	0	0	0	0	0	0	0	0	0	0	0	98.01	0	0	34.9	28.49	0	90.39	0	0	0	0	84	290.21	307.46	163.88	0	314.71	111.56	0	0	0	311.77
99628	0	0	0	25.16	0	0	134.38	0	31.6	0	0	105.87	0	0	9.59	0	0	0	0	56.04	49.9	0	0	47.36	0	0	0	0	0	0	28.02	0	0	80.95	0	0	0	0	0	0	0	40.97	0	0	0	0	0	0	0
99658	0	0	0	0	5.05	0	37.58	0	25.9	0	0	0	0	0	0	0	295.66	0	21.65	0	0	228.41	166.84	0	0	134.22	201.8	0	191.5	0	0	185.93	0	0	289.4	116.8	0	0	0	0	0	238.12	0	0	0	0	47.53	0	151.54
99850	151.54	273.04	511.36	378.81	6.76	0	0	54.4	258.53	121.73	0	0	96.82	268.45	131.9	0	0	0	53.18	0	0	174.17	57.75	0	176.43	551.5	0	0	218.28	315.41	0	583.45	0	1009.41	289.13	134.85	0	0	408.51	0	0	352.78	565.01	0	416.58	605.57	0	415	335.44
100084	90.51	488.96	74.71	0	0	203.96	227.71	134.56	234.28	141.03	0	280.75	59.4	353.72	0	367.3	0	0	0	0	62.44	0	0	170.86	206.42	106.49	90.68	0	0	54.16	79.91	0	37.1	160.46	0	85.7	0	0	95.52	0	223.78	132.52	0	0	155.27	0	82.66	0	202.46
100268	0	0	0	549.28	0	0	0	0	0	0	131.42	828.66	0	0	337.64	588.81	1634.77	1808.15	0	0	125.62	18.26	84.17	0	0	327.4	0	0	360.06	652.25	0	0	0	368.06	0	621.19	482.01	556.79	286.01	0	1292.05	689.05	826.01	982.63	956.52	0	0	0	600.17
100308	640.59	0	962.86	0	0	165.93	0	1234.81	0	0	45.66	0	0	0	0	0	0	0	0	0	224.02	0	0	0	0	0	0	1061.24	0	0	0	0	0	0	1170.94	0	0	0	0	960.92	0	0	0	0	0	0	0	0	0
100756	0	178.32	50.58	0	0	35.66	0	0	0	0	87.93	222.73	146.65	147.76	0	0	400.2	0	0	0	223.66	0	0	0	0	0	0	0	0	0	0	262.86	0	0	0	0	0	253.68	0	0	0	0	0	0	0	37.94	0	0	0
101195	5263.3	2939.79	0	3213.97	2110.84	2841.09	5559.28	0	3880.25	3282.67	3990.45	515.36	1625.45	3132.81	1200.25	1551.31	1117.05	2796.7	1352.21	3500.7	661.34	955.87	3058.09	1473.79	6160.1	7738.52	12417.5	4726.77	6973.58	3579	2864.12	4941.06	8870.65	3846.17	526.07	12324.2	2174	12991.2	4959.65	3744.38	12599.7	2606.04	2801.73	5169.07	5359.76	7732.23	3112.83	2619.53	6639.19
101450	0	28.22	52.35	0	0	0	0	0	0	123.51	0	0	68.95	87.35	40.55	0	0	0	41.48	0	0	0	0	0	0	0	0	100.96	90.34	38.47	36.77	0	0	0	0	0	56.64	0	0	0	95.66	0	0	0	0	63.69	0	0	182.42
101511	0	0	0	211.28	0	237.51	364.17	154.67	239.39	0	0	271.73	0	0	0	0	72.05	0	0	0	0	0	85.84	235.59	248.38	0	0	0	0	0	0	0	0	0	0	0	0	0	682.44	515.77	314.36	279.1	282.31	358.84	225.68	798.55	43.14	0	0
101512	0	52.9	0	0	9.88	0	0	0	0	172.31	189.01	0	20.14	14.36	0	0	0	66.1	0	0	58.18	497.5	0	23.67	0	129.63	0	0	140.12	215.25	0	67.92	0	0	0	246.61	555.52	485.92	0	0	282.64	0	371.32	0	274.61	0	210.12	0	260.66
101685	47.46	0	0	58.96	0	0	116.51	0	0	0	0	88.44	0	0	0	0	0	124.75	0	0	207.8	0	0	0	43.38	119.07	0	75.66	98.21	142.33	60.37	26.2	109.62	59.58	0	0	0	0	0	78.53	29.3	33.41	338.26	0	298.24	0	0	0	83.11
101793	221.1	1720.26	5821.13	1298.39	1096.46	42.47	0	1951.39	0	0	0	197.41	2031.44	3312.35	6451.93	3644.25	0	0	3431.95	2647.35	0	0	0	2954.14	0	0	0	0	0	0	0	0	0	0	0	0	0	0	0	0	0	0	0	0	0	0	0	0	0
101937	0	0	0	0	0	0	333.39	39.96	0	6.16	0	275.58	0	0	0	0	0	0	0	0	0	62.54	0	0	0	0	0	0	0	0	24.32	0	0	77.53	0	0	0	0	362.39	452.04	652.69	415.69	371.89	181.93	332.9	550.32	226.94	329.42	510.56
101998	89.91	317.81	95.87	119.29	0	232.39	0	58.84	103.2	234.77	89.98	185.73	86.99	91.11	0	37.49	74.3	52.38	0	0	33.6	76.43	229.86	39.3	0	0	0	0	89.91	45.52	0	54.82	14.33	83.05	0	0	0	0	0	31.52	59.93	66.2	47.38	0	55.72	50.73	32.32	25.03	71.83
102134	0	0	112.57	39.53	0	0	0	18.54	0	0	0	198.85	0	0	0	0	0	159.01	0	0	0	0	0	0	0	55.65	0	126.53	84.72	126.13	0	0	0	0	0	0	36.46	0	0	49.12	200.8	28.12	242.71	0	93.38	0	0	0	0
102564	0	100.72	0	10.46	0	18.69	51.82	0	45.44	38.41	0	0	0	0	0	0	0	0	0	0	0	0	74.08	0	0	0	0	90.77	0	0	0	0	0	0	0	0	0	0	0	0	0	96.91	0	0	0	0	0	129.93	265.64
102634	191.8	0	208.98	132.15	71.56	452.65	348.03	223.36	192.53	40.42	61.36	393.15	86.06	123.76	36.72	0	154.76	235.75	0	0	245.58	0	13.16	86.88	28.74	0	68	94.77	159	185.3	0	186.32	0	363.12	184.05	167.41	305.88	199.43	0	0	119.57	130.19	236.61	0	0	0	162.59	0	81.92
102892	181.82	181.5	700.93	372	87.67	91.82	682.86	405.3	323.36	169.19	159.4	276.15	150.23	279.51	148.14	0	172.53	193.19	138.7	46.67	351.11	197.17	96.36	114.77	211.93	414.82	408.27	331.25	236.32	424.9	384.15	490.63	0	562.11	270.96	415.66	531.22	412.36	373.27	264.87	390.75	170.77	602.54	280.71	304.56	435.03	249.77	386.26	237.96
102932	0	24.4	100.92	254.15	90.22	33.57	0	0	89.53	62.44	417.05	119.48	59.01	0	0	0	0	0	0	0	0	92.03	0	0	0	41.74	0	0	94.11	0	0	81.65	107.33	275.25	0	99.21	0	0	382.41	144.12	333.41	200.14	56.24	0	0	237.12	35.23	0	143.84
103061	0	0	0	470.12	0	0	0	0	0	0	377.06	0	0	0	0	146.54	0	937.64	0	0	0	118.25	44.18	0	0	300.37	153.89	0	713.12	0	0	0	0	400.4	0	790.39	835.71	613.35	0	0	1415.48	870.42	0	1108.17	885.57	0	0	0	648.79
103169	136.44	0	839.29	0	0	437.24	0	1271.42	0	0	188	0	0	0	18.57	0	630.04	0	0	0	189.02	0	0	0	0	0	0	1245.85	0	0	0	0	0	0	1281.46	0	0	0	0	1250.16	0	0	0	0	0	0	0	0	0
103286	149.31	203.22	0	0	0	0	0	0	0	0	0	0	0	0	0	0	0	0	0	0	197.66	0	0	0	0	0	0	0	0	0	0	0	0	0	102.34	0	0	473.34	0	0	0	0	863.7	0	863.9	0	0	0	0
103387	30.56	163.73	31.62	11.79	1534.17	402.21	1106.03	268.99	474.99	1122.92	2254.21	510.5	533.4	492.8	98.28	0	315.92	265.82	53.84	0	195.04	570.46	593.8	731.19	667.28	28.15	0	0	0	0	0	0	0	0	0	0	0	0	472.78	128.26	0	0	331.9	522.21	0	0	165.96	0	0
103464	87.54	248.04	0	0	0	0	513.72	891.08	698.14	1058.65	211.25	358.23	127.59	236.96	79.82	164.61	1258.34	668.71	287.06	168.27	0	60.32	568.65	235.38	379.03	0	0	722.67	0	0	0	0	0	0	0	0	0	0	0	0	0	0	0	0	0	0	0	0	0
103631	25.82	88.29	0	62.48	0	130.76	0	0	0	0	0	78.77	18.06	38.5	0	98.25	34.53	0	50.4	0	74.3	208.56	56.6	99.41	0	0	0	0	16.9	0	0	0	0	0	0	0	116.84	0	0	0	62.63	151.57	0	0	27.77	0	15.88	0	118.03
103795	0	163.84	0	249.29	0	219.07	252.26	124.6	224.07	298.05	0	217.85	179.25	145.37	0	0	195.82	133.31	24.75	0	238.89	180.91	152.09	0	0	0	0	0	151.31	130.47	0	241.65	113	301.76	81.77	374.09	328.2	280.41	402.92	168.27	199.72	161.77	52.39	140.34	172.37	276.35	75.95	0	213.21
104125	0	0	0	0	33.21	296.52	231.28	285.61	416.97	326.55	0	0	0	93.7	0	0	0	0	0	0	889.01	0	0	0	0	0	0	0	0	0	0	0	0	0	0	0	0	0	0	459.49	564.16	0	0	0	0	0	0	0	468.19
104221	0	6.35	0	126.67	0	0	0	24.21	0	0	0	134.3	0	0	0	0	0	62.75	0	0	0	0	0	0	45.47	0	55.92	69.28	0	0	168.91	69.32	55.17	262.48	45.37	0	160.01	102.62	0	163.77	151.18	74.06	0	269.34	195.19	0	0	0	206.46
104387	69.08	0	289.51	0	0	437.61	156.48	0	98.52	24.45	166.17	108.41	276.02	0	366.32	152.69	795.32	398.51	946.81	176.19	206.94	498.45	1345.93	1020.7	0	0	0	303.89	0	667.01	0	0	0	0	639.39	0	0	0	564.03	0	0	0	0	0	0	0	0	0	544.32
104636	30.45	114.49	178.99	249.69	35.92	135.79	0	138.5	257.44	0	82.95	251.78	114.32	160.6	211.22	0	55.32	0	295.16	0	181.48	0	100.54	0	210.13	0	0	0	0	138.05	29.59	124.49	63.26	0	0	83.79	210.27	0	243.18	118.55	0	107.35	0	0	0	183	105.4	114.1	0
104869	112.61	260.96	232.66	218.96	0	102.5	150.4	142.58	67.19	165.09	0	82.87	59.23	136.76	171.81	0	177.49	0	182	118.27	0	188.05	297.37	214.32	56.24	0	0	31.94	58.94	119.96	0	92.21	0	73.1	0	166.32	270	0	108.59	0	80.18	192.4	145.68	0	63.65	140.34	53.09	204.48	111.12
104887	0	0	0	0	0	0	0	0	0	0	0	0	0	0	0	0	0	0	0	0	0	0	0	0	0	0	0	0	0	0	0	1027.48	775.52	812.46	1676.82	0	984.83	0	0	0	0	0	0	0	0	0	1310.59	1688.08	0
104963	166.49	0	1516.4	0	0	818.32	0	1997.34	0	0	0	0	0	0	0	0	0	0	0	0	0	0	13.45	0	0	0	0	969.02	0	0	0	0	0	0	770.13	0	0	0	0	855.72	1031.2	0	0	0	0	0	0	0	0
105050	0	0	0	624.49	0	0	0	0	0	0	263.32	778.2	0	0	0	0	1098.6	1048.01	0	0	0	0	0	0	0	254.04	19.14	0	492.6	0	0	0	0	315.04	0	531.32	560.33	330.9	0	0	0	997.46	744.37	72.76	538.65	0	0	0	939.08
105053	0	259.64	0	0	0	0	0	0	0	0	0	0	0	0	0	9.72	0	0	0	0	0	45.59	0	0	347.39	0	0	0	0	603.5	404.02	512.22	294.78	0	0	0	0	0	787.15	0	0	0	0	77.75	0	0	0	0	0
105160	0	0	0	4.65	0	0	0	40.12	0	0	0	200.81	0	0	0	0	0	210.65	0	0	0	0	0	0	0	0	62.43	42.05	0	0	0	0	0	0	0	0	0	0	0	0	57.42	93.98	0	103.11	23.25	163.3	0	80.57	0
105288	0	0	0	0	0	0	0	0	0	0	0	151.13	0	0	0	51.53	0	0	0	0	0	0	0	9.52	0	0	0	13.09	2018.48	0	2942.04	113.02	0	219.86	2732.9	0	379.98	0	0	388.04	131.71	0	0	0	0	0	0	0	0
105361	0	0	0	0	0	0	13316.5	0	173.2	55.82	3375.3	5591.74	286.38	0	0	3025.48	6955.69	4364.03	107.49	4290.2	6443.59	0	3330.52	4680.83	0	0	7216.38	6558.95	0	0	0	6040.36	0	15032.5	13142.5	5163.67	8274.54	8194.48	3122.85	3656.07	5732.91	4254.37	4004.33	0	0	0	193.69	0	2759.24
105385	31.98	68.76	1095.35	0	0	0	0	0	0	129.1	0	0	0	0	0	0	0	0	19.05	0	0	3906.25	0	0	0	0	117.62	0	0	0	0	0	0	0	250.18	0	0	0	0	0	224.54	347.03	0	4613.25	4721.24	0	0	0	0
105741	48.73	129.68	38.74	129.13	0	0	0	42.36	0	0	0	0	33.47	187.06	71.57	0	0	0	50.75	53.4	0	153.82	0	50.14	0	0	0	0	0	91.22	0	50.72	0	0	0	0	0	0	0	0	0	0	0	0	0	0	0	0	206.71
105743	0	12.43	0	93.41	36.14	0	54.39	0	28.75	58.14	0	115.32	27.76	56.66	0	0	108.12	131.8	6.3	0	143.42	96.02	0	7.88	0	0	0	140.67	0	0	0	143.26	0	124.72	0	0	0	0	0	0	0	95.98	0	0	85.89	0	0	0	0
105915	424.52	0	0	948.34	590.99	1055.77	1177.09	1319.92	1067.73	1529.19	0	1062.23	0	984.13	431.5	602.27	62.86	29.12	276.97	255.29	0	0	174.94	623	128.17	71.91	0	0	61.4	0	0	45.17	56.04	92.4	0	139.45	0	0	0	0	0	0	0	52.45	0	139.16	0	0	50.05
106087	664.84	1185.38	1020.48	891.6	1110.22	2979.7	4137.74	1643.41	2842.78	791.7	331.17	2047.3	1840.83	2714.35	799.55	442.58	682.87	528.31	876.05	944.24	194.26	0	409.1	794.74	2324.51	3010.33	371.1	2518.21	0	728.25	615.57	0	79.04	384.61	401.06	0	57.2	0	0	145.74	417.19	141.64	198.75	553.95	301.01	285.32	117.71	191.92	244.25
106333	60.58	130	0	150.53	0	54.92	122.11	0	181.6	78.13	84.53	0	0	0	0	0	24.43	119.9	0	0	135.01	770.1	185.29	0	0	0	0	0	0	26.67	0	92.57	109.33	27.03	0	190.89	376.86	0	162.51	190.78	422.03	132.06	0	0	250.65	0	0	0	282.34
106444	13.64	26.29	0	0	0	62.65	0	0	142.79	90.63	0	0	32.45	44.76	0	29.31	183.54	260.63	64.95	0	0	0	190.68	0	49.88	0	0	0	0	0	0	0	0	0	0	0	0	0	0	555.29	0	373.02	0	0	0	0	79.63	0	132.98
106581	0	180.72	107.43	0	59.88	0	0	0	142.97	0	0	0	0	93.43	14.39	0	0	0	0	0	48.71	0	0	0	0	110.32	0	0	0	0	0	0	44.94	0	0	0	0	0	109.25	152.6	0	0	0	43.84	0	0	0	0	32.57
106609	187.83	0	0	81.72	0	12.11	0	0	0	93.42	0	0	15.78	0	130.69	0	0	0	152.13	0	0	0	43.89	50.3	0	0	0	0	391.53	110.75	119.86	270.42	627.47	0	0	0	367.98	0	0	0	0	0	0	0	0	0	0	0	0
106710	0	0	0	0	0	0	0	0	0	0	0	0	48.41	0	0	0	0	0	0	0	0	0	0	0	0	0	0	0	812.48	444.36	0	0	382.09	0	0	0	0	0	0	0	0	0	294.75	0	256.97	366.99	423.96	0	0
106924	0	0	0	0	0	0	0	0	0	0	0	0	0	0	0	0	0	0	0	0	0	0	0	0	0	0	0	0	0	0	0	0	0	0	0	160.64	0	0	0	0	0	0	0	0	0	0	0	0	0
107111	85.44	194.8	22.71	94.2	0	191.67	260.49	147.66	176.37	86.1	0	202.77	114.27	145.74	27.7	38.62	61.68	61.56	0	92.74	0	122.49	0	88.37	0	0	0	0	51.44	34.77	28.73	36.25	0	40.95	0	81.92	0	0	212.59	132.45	250.28	201.03	131.54	0	170.97	190.14	69.76	95.34	108.32
107251	405.95	1408.75	1856.53	1815.97	0	151.18	0	837.03	0	0	0	1775.95	0	0	419.04	0	0	1254.98	887.73	696.81	825.91	16.92	0	823.06	770.61	1653.63	517.35	1445.2	1403.17	1619.75	782.46	0	0	2126.25	2078.69	1571.79	1708.81	1999.25	643.75	1484.98	1798.28	1451.36	2405.96	1582.32	1675.38	0	0	0	1269.43
107641	0	0	0	0	0	0	0	0	0	0	0	0	0	0	0	0	0	11.51	0	0	0	37.59	0	0	0	364.41	0	0	506.54	0	0	0	0	513.3	0	284.25	311.69	290.32	614.76	0	0	0	600.56	0	0	0	0	0	0
107737	112.33	64.1	89.08	128.35	0	227.7	543.16	68.61	430.92	276.99	152.52	198.31	0	17.32	0	0	82.7	0	0	0	80.14	151.06	175.34	0	273.86	198.37	0	0	195.64	148.18	107.92	218.9	61.34	169.35	0	144.38	74.43	109.15	169.7	160.04	199.32	94.22	129.3	185.65	33.39	0	0	216.04	318.67
107876	137.71	61.99	29.47	224.99	0	0	0	167.39	0	0	0	628.99	0	0	113.52	168.93	0	89.32	317.62	138.43	0	0	0	120.65	228.59	210.42	0	599.48	83.57	133.57	72.83	0	0	0	0	0	0	0	0	46.5	118.54	20.33	0	150.34	119.82	0	0	0	32.7
108011	188.17	381.55	0	234.68	322.17	0	390.74	229.7	354.23	298.19	335.23	211.91	0	0	323.31	54.62	223.62	272.24	203.23	93.34	306.01	461.48	231.39	240.88	530.6	326.17	488.78	434.7	247.81	320.34	0	247.04	103.73	276.3	498.96	0	428.5	0	0	0	428.14	196.37	0	0	0	0	191.39	303.13	0
108317	23.15	0	12.68	0	0	36.25	25.93	39.71	5.69	11.37	0	0	6.68	10.76	0	0	23.28	15.54	9.6	78.51	126.21	117.32	149.16	0	76.86	18.76	0	0	64.37	49.45	132.1	70.84	0	302.23	0	120.5	202.91	0	0	0	0	126.59	183.19	0	152.38	192.21	33.58	0	173.45
108564	329.9	897.48	0	858.89	209.54	1023.24	1390.33	1027.62	1090.7	1860.87	0	1212.05	980.32	966.09	350.25	507.97	0	156.08	289.47	195.96	307.03	0	106.48	717.03	0	0	0	0	0	0	0	0	52.32	25.86	0	0	0	0	0	138.6	143.96	188.68	0	80.47	294.17	902.9	0	0	0
109221	98.78	0	0	0	0	0	0	0	0	0	0	0	0	0	0	0	0	0	0	0	0	0	0	0	0	0	0	0	0	0	0	0	0	0	0	0	0	0	0	123.18	228.89	0	0	0	0	0	0	0	0
109324	0	0	129.39	33.06	37.12	0	0	0	0	216.79	0	0	0	65.96	0	0	221.73	110.84	0	0	401.38	718.49	197.18	0	0	0	0	0	0	0	0	0	0	0	0	0	0	0	0	0	0	89.51	0	0	0	0	0	0	0
109415	20.64	0	0	0	0	40.42	78.88	51.54	171.81	249.77	0	34.57	80.75	56.93	0	0	0	0	0	0	0	0	0	0	0	0	0	0	0	0	0	0	0	0	0	0	0	0	0	0	0	0	0	0	0	99.31	0	0	0
109594	0	20	113.64	143.26	0	449.84	228.11	98.06	119.16	63.77	0	230.9	112.15	39.58	27.54	0	0	0	55.28	12.56	0	0	0	43.32	0	0	0	0	0	0	0	0	0	0	0	0	0	0	34.15	190.1	168.56	56.86	0	0	0	0	0	33.46	0
109700	144.69	235.39	87.6	187.79	0	358.06	410.65	216.33	346.52	620.57	611.47	292.56	272.67	291.8	252.83	0	0	145.05	162.12	0	0	0	169.52	418.02	0	0	60.8	0	0	0	175.01	0	0	0	0	0	488.47	0	624.7	407.19	64.86	0	0	323.43	0	0	112.56	0	275.93
109851	55.05	0	53.36	29.76	0	374.16	0	0	159.58	146.53	503.15	198.42	70.34	24.28	232.91	0	246.66	195.33	86.04	54.5	217.67	1129.81	416.84	170.86	217.06	138.17	0	0	527.66	216.54	0	0	397.64	345.06	191.16	511.78	459.59	146.67	407.31	270.74	310.24	538.76	0	0	387.9	619.37	0	0	225.71
109897	0	0	0	359.16	0	0	0	0	0	0	0	0	0	0	0	17.29	0	112.79	0	0	0	0	0	0	0	155.87	0	0	331.66	0	0	0	0	256.48	0	166.44	316.75	0	0	0	0	0	502.02	0	82.37	0	0	0	0
110204	202.75	377.83	275.92	171.31	0	140.64	591.89	116.79	316.71	459.44	0	488.81	65.65	486.81	32.77	0	0	0	0	117.26	0	0	0	129.11	199.04	258.56	835.33	0	227.12	411.13	116.88	507.53	514.1	912.61	278.2	322.27	787.72	740.77	164.03	436.68	510.28	236.06	357.89	569.02	781.63	547.16	151.94	89.98	813.3
110368	244.5	399.71	1076.89	716.93	0	343.94	589.6	301.15	462.34	320.53	397.1	439.54	113.8	458.5	27.07	0	247.63	225.56	185.49	349.55	314.33	374.18	912.49	0	207.04	152.1	457.01	90.37	449.91	401.75	190.51	210.83	0	428.52	263.86	486.45	472.44	378.5	1099.21	0	627.08	450.65	317.12	122.69	499.98	1070.65	100.04	239.45	463.07
110596	1473.29	2852.97	2092.48	1837.65	372.63	1647.11	3301.23	1905.08	2230.46	2440.68	2862.46	1503.41	581.21	1452.35	1830.18	852.87	2591.58	2698.68	1429.18	394.77	2976.64	4470.41	2190.85	1924.15	3176.18	2727.36	4715.7	5079.08	1912.4	2665.95	1070.32	2674.93	1271.87	1710.79	1506.7	5079.54	2483.33	2462.62	2083.2	2880.91	3321.34	1557.3	1868.05	3519.66	1928.8	2281.97	1859.73	2846.93	2425.54
110881	12.43	0	0	0	194.65	228.52	802.9	53.45	428.05	171.68	234.76	273.94	0	0	0	0	180.57	172.41	0	0	0	342.23	454.91	0	218.07	264.23	0	63.05	99.72	153.44	148.24	96.44	86.11	128.35	0	140.72	67.82	79.66	89.44	100.68	139.63	60.46	103.86	139.99	0	0	76.2	64.54	0
111101	0	0	0	0	0	0	0	259.74	0	0	0	0	0	0	0	0	0	18.2	0	63.34	0	187.29	0	0	0	0	75.24	0	0	0	0	0	0	0	0	28.19	0	0	55.36	0	0	102.39	0	0	0	0	0	212.05	0
111107	75.98	11.51	330.19	149.13	0	39.81	232.9	99.44	5.89	64.28	0	0	20.15	68.99	66.32	0	0	425.22	0	0	391.87	0	0	19.16	0	0	0	0	0	0	0	73.21	0	0	65.8	0	0	256.39	0	140.49	133.01	0	204.61	142.63	247.47	283.83	0	0	295.18
111114	302.49	1938.32	368.08	110.21	0	14.2	0	0	0	30.51	0	0	583.62	368.72	0	0	42.09	0	0	215.91	93.16	0	0	0	63.65	0	0	0	0	0	0	177.52	26.39	71.02	0	221.18	132.5	0	0	0	0	0	0	121.79	0	0	0	0	147.05
111364	0	54.68	0	0	0	95.31	142.21	0	166.68	226.66	0	165.69	35.86	130.6	11.11	0	0	241.05	87.15	291.96	0	39.47	205.95	110.04	163.86	83.28	0	109.64	0	0	0	0	0	0	0	0	0	0	0	0	0	0	0	0	0	0	0	0	0
111382	166.91	0	0	106.4	0	215.9	174.81	240.03	0	0	0	129.8	72.05	0	0	95.84	41.84	89.74	155.72	159.45	53.62	0	0	225.05	0	153.05	0	0	0	158.13	143.15	119.33	0	382.69	0	0	19.84	0	0	0	0	78.48	0	0	0	0	114.79	0	0
111442	0	219.03	277.47	149.25	0	0	45.71	0	69.6	21.17	62.29	0	0	0	100.94	0	0	71.31	0	0	30.7	0	124.55	0	186.19	0	0	0	60.28	193.72	56.7	140.43	0	0	0	0	0	0	0	322.85	0	228.09	24.6	0	133.58	0	191.49	196.45	0
111597	0	0	0	88.44	0	0	0	0	128.44	241.52	0	0	29.12	0	0	0	190.51	0	0	0	0	0	58.81	0	0	0	178.6	54.54	0	0	54.4	0	0	0	0	0	111.64	0	0	58.44	64.76	0	0	0	0	0	0	0	193.37
111731	0	0	0	0	0	0	26.72	0	35.68	0	0	34.76	0	0	0	0	34.48	18.44	0	0	0	0	172.43	0	0	138.62	0	0	71.77	0	0	135.63	80.79	0	0	42.03	235.82	124.49	0	0	0	0	161.8	0	0	0	0	0	0
111866	0	0	0	0	0	0	0	0	0	0	0	0	0	0	0	0	0	0	0	0	0	0	0	0	0	0	0	0	0	0	0	0	0	0	0	0	0	0	165.5	107.23	371.08	95.99	0	0	142.57	113.33	0	0	405.74
111926	0	0	310.8	0	620.37	0	0	0	0	0	0	622.49	0	503.14	116.07	0	0	40.74	0	0	0	0	1909.29	119.24	1595.16	434.88	1632.29	0	1199.83	0	0	0	1094.11	1170.97	0	0	0	0	2497.22	1171.02	0	1107.27	843.73	1721.59	0	0	0	1416.89	0
111965	2351.37	3139.66	0	1502.54	0	1980.32	2154.49	1087.09	2663.26	1660.57	268.22	0	623.43	0	0	0	2105.59	3936.36	0	0	3281.18	3311.24	131.07	19.57	0	0	0	979.05	0	980.72	1290.44	1795.57	0	0	4512.08	6710.02	2381.69	1042.96	0	0	3536.4	0	0	0	1193.08	1849.66	1344.23	0	3316.31
112100	457.81	0	0	409.78	352.34	1109.68	1209.81	820.04	755.9	951.56	1512.9	1499.54	310.08	999.23	1160.1	312.99	1622	468.45	0	207.95	0	503.27	644.7	1720.05	800.57	407.95	1036.2	0	650.66	1297.04	568.47	859.18	431.74	708.72	495.22	1728.54	1428.36	874.01	1133.11	1132.78	651.89	0	1188.68	1470.68	404.96	774.12	902.87	402.82	0
112264	160.24	261.38	402.29	767.29	0	1186	284.06	1423.07	169.79	270.35	685.21	418.37	352.18	503.93	1058.43	306.96	1583.79	728.93	1715.67	763.16	420.84	878.31	1283.8	1408.45	331.66	444.26	493.35	306.26	707.16	1138.83	0	361.95	292.94	806.5	963.89	1432.62	1349.03	0	822.86	97.97	187.32	307.83	995.37	0	306.68	913.18	929.66	389.46	375.98
112574	985.75	283.96	505.1	755.86	0	1699.9	560.74	961.21	325.89	770.5	301.42	1216.45	328.32	413.96	938.99	755.39	3235.4	928.8	1442.46	365.7	575.96	735.2	2570.5	1087.58	270.06	573.28	105.69	823.45	216.32	236.7	247.42	276.56	472.66	506.99	165.27	0	151.11	0	164.25	65.82	293.68	146.22	72.47	0	134.97	36.57	84.94	67.94	176.63
112765	0	0	230.46	157.35	0	429.07	50.09	190.69	155.16	113.16	182.41	157.42	104.68	377.37	340.73	0	877.84	285.15	380.91	309.32	0	247.21	1097.52	345.02	113.36	0	0	555.6	17.46	228.46	0	0	0	0	0	0	86.94	0	280.08	0	27.32	0	330.81	61.92	0	0	135.99	0	98.12
112856	155.57	256.24	85.77	383.64	23.49	918.72	0	239.58	284.1	196.66	1186.1	385.36	112.8	189.58	190.94	147.76	177.97	310.92	30.53	0	624.6	780.46	266.12	0	154.04	0	0	0	358.44	424.4	0	409.19	422.47	693.75	0	1101.72	0	492.53	217.18	295.24	475.63	563.16	0	450.13	496.23	0	0	0	0
113028	527.4	210.13	623.17	483.2	0	4.99	5.84	833.49	401	0	55.82	465.03	0	0	370.96	116.55	0	1366.34	571.66	303.82	717.97	74.36	0	275.17	321.02	0	155.3	0	310.06	321.24	290.36	281.56	0	230.68	355.28	80.14	412.28	583.54	134.2	369.09	308.96	587.54	484.47	245.3	443.17	0	251.16	443.72	626.34
113371	25.07	117.22	67.18	62.88	0	0	96.87	49.05	159.05	476.85	0	0	11.36	121.97	0	0	0	0	0	0	0	392.72	103.8	0	0	0	124.7	0	0	0	0	0	0	0	0	0	0	0	0	0	68.22	0	0	0	0	0	0	0	0
113554	81.38	0	67.27	0	0	42.08	0	0	0	0	0	0	44.89	72.34	0	0	0	0	1875.48	0	0	0	0	0	0	0	186.14	0	0	0	1236.06	0	0	0	0	33.47	0	3274.91	0	0	0	0	0	0	0	0	0	0	0
113610	0	0	0	0	0	0	223.27	0	0	0	0	0	0	0	0	0	0	0	0	0	0	0	0	0	1403.05	0	37.02	0	0	0	0	505.42	0	280.07	0	400.5	3229.33	1600.75	464.67	0	189.04	2349.13	0	4378.69	1039.68	0	0	63.57	3252.43
113705	13437.1	21612	8676.85	28610.8	8912.68	8258.43	40140.9	7829.44	31514.9	45729	27244.6	29044.8	8787.61	23105.3	12803	19958.4	35567.9	27955.7	14101.7	2273.23	48329.1	43197.6	22500.6	7030.07	9985.31	35875.3	41294.9	36906.5	27536.3	28099.9	21095.2	36194.5	33857.5	12974.2	8160.66	48846.6	17102.1	72778.4	41518.5	16339.9	33142.9	12822.3	30168.7	46535.9	37755.9	27012.3	6103.2	33596.3	43233
113945	0	0	0	0	0	0	0	0	0	0	0	2863.42	0	0	0	0	0	0	0	0	0	0	0	104.41	48.51	0	0	0	0	0	0	3794.15	0	0	0	0	0	0	4887.72	0	3374.74	1730.22	0	0	3786.54	0	0	5042.6	1073.01
114350	2462.71	1172.45	856.45	1023.32	20.51	3103.9	1492.45	3327.97	1428.65	1414.77	2917.97	1426.38	1179.69	805.86	2291.99	2012.46	5480.26	1582.58	3038.06	2025.44	2033.35	4237.32	2210.96	2586.35	0	693.02	322.72	1369.73	812.48	0	0	466.29	474.77	621.45	116.88	0	504.02	726.96	0	120.38	197.08	0	0	0	498.82	53.16	0	0	0
114666	0	236.15	0	0	0	237.54	1219.9	300.54	288.64	341.86	0	0	53.08	191.65	0	0	0	0	0	0	0	281.05	0	0	75.65	0	586.43	224.37	336.13	191.43	82.12	102	82.99	117.65	0	0	0	0	1784	5484.6	4693.56	2455.79	0	251.29	1982.61	1968.71	980.9	0	3591.33
114856	0	15.86	0	57.32	0	63.36	0	13.89	0	0	0	52.7	11.53	74.41	30.56	0	211.51	69.92	108.43	42.22	0	0	95.72	234.42	0	0	0	21.71	0	75.47	0	0	0	62.61	0	0	108.09	0	0	0	0	0	0	0	0	0	48.43	0	0
114966	0	0	0	108.77	0	0	115.79	0	92.1	3.06	0	0	0	0	0	0	0	0	33.77	0	0	0	0	63.76	0	47.18	0	82.59	20.69	0	0	0	0	0	0	0	0	0	0	0	0	0	0	0	0	0	0	0	34.78
114968	7.58	147.23	47.16	0	0	169.1	0	157.12	0	46.63	0	33.67	208.08	206.87	0	0	139.3	152.02	34.17	0	30.39	0	0	0	0	0	0	0	0	16.09	0	0	0	0	0	0	0	0	0	0	105.83	0	0	0	0	0	0	0	0
114970	439.3	2640.6	3209.54	2331.86	32.07	40.93	0	2726.95	0	13.93	0	145.56	2487.99	4486.22	7127	2938.29	0	0	2945.3	2465.5	0	0	0	4250.11	0	0	0	0	0	0	0	0	0	0	0	0	0	0	0	0	0	0	0	0	125.76	132.22	0	0	0
115104	0	79.57	121.55	186.67	7.95	0	0	0	179.13	52.76	0	0	191.75	65.39	0	0	0	0	0	0	0	0	28.58	0	0	0	0	0	0	0	0	0	0	39.25	0	0	0	0	0	0	108.6	0	0	0	0	0	0	0	0
115307	0	350.56	388.95	351.14	570.07	163.55	0	0	427.38	0	196.59	176.4	0	83.97	158.87	0	0	175.55	16.04	0	95.6	0	280.92	0	119.17	69.04	0	0	0	334.09	0	0	0	0	0	351.48	79.42	0	244.89	280.67	0	524.17	451	490.72	211.85	0	0	0	0
115406	38.49	0	12.9	47.72	0	0	152.22	23.63	0	0	0	0	0	10.73	0	0	57.86	63.98	0	0	0	0	0	0	0	17.97	0	0	0	0	0	0	0	28.42	0	0	43.07	0	0	0	99.98	0	0	0	0	0	0	0	0
115491	0	0	0	0	0	0	0	0	0	0	0	0	0	0	0	2168.72	0	0	0	0	0	0	0	1838.69	0	0	0	0	0	0	0	0	2109.5	0	0	0	0	0	0	0	0	0	0	0	0	0	0	0	0
115587	103.22	0	0	181.84	0	453.08	0	281.56	41.38	0	0	235.62	36.36	6.81	187.34	87.48	477.46	183.28	333	59.5	0	0	404.88	242.67	33.46	89.26	0	81.78	0	0	0	0	0	0	0	0	0	0	0	0	0	0	0	0	0	0	0	0	0
115668	0	691.34	0	0	0	0	2771.46	0	0	0	0	0	744.12	0	129.95	0	0	0	0	2400.1	1561.65	2608.18	0	0	156.7	377.99	312.34	0	1370	1613.36	1236.27	0	0	0	0	438.62	1641.71	0	0	0	0	0	962.57	0	0	0	907.34	622.07	0
115697	400.76	29.66	218.15	19.54	409.04	729.87	21.53	18.02	42.86	354.59	0	891.49	0	2001.94	0	0	2015.87	1585.34	196.17	0	0	0	3034.55	100.5	806.27	0	0	0	0	0	0	0	0	0	0	0	0	0	386.85	0	0	0	0	0	0	0	0	0	0
115805	480.52	1609.25	203.93	1793.55	341.89	1385.54	1992.61	847.57	1884.9	2057.2	1523.25	3167.3	340.19	1422.69	696.25	687.21	1197.64	1083.29	355.04	408.68	2216.95	3844.16	1494.44	1060.88	646.59	1483.33	3082.85	980.63	2608.08	935.14	1501.45	1341.86	1447.39	2380.8	478.47	1711.51	762.76	4204.58	1196.5	4023.61	2894.69	1467.26	500.58	1160.6	1708.82	963.12	569.15	469.66	2772.51
115988	95.69	492.37	787.02	148.04	16.4	0	248.45	120.76	410.85	716.76	310.92	414.92	0	0	0	0	0	197.49	0	0	0	0	361.48	0	626.28	374.74	429.18	1582.11	0	243.75	0	0	0	36.53	71.73	500.98	311.34	48.49	255.24	577.88	33.7	387.73	399.88	718	366.33	0	308.49	414.64	249.78
116156	132.65	68.86	0	0	285.02	0	0	0	122.85	296.95	33.36	0	0	67.52	0	0	0	0	21.57	0	0	0	0	0	195.11	0	0	0	0	0	0	44.46	138.12	0	0	0	0	0	0	0	0	0	0	0	0	0	0	0	0
116293	154.31	250.25	956.25	303.16	0	0	61.9	300.7	115.71	0	0	87.01	963.62	1201.61	607.77	428.38	0	0	297.07	451.04	195.93	127.14	0	669.24	155.02	0	264.36	0	115.78	0	65.78	254.82	238.65	92.32	0	409.59	213.85	0	0	282.59	137.6	86.83	124.95	288.03	67.34	111.15	166.96	84.62	0
116478	81.09	214.54	77.1	188.57	0	180.86	0	20.91	0	0	83.63	0	0	0	0	0	81.14	100.99	0	0	63.52	91.73	94.54	0	249.99	0	0	0	66.32	115.01	0	189.65	33.16	115.12	0	100.76	0	0	0	0	205.24	52.64	0	40.51	0	164.2	33.92	0	0
116624	0	0	0	17.87	0	37.93	0	49.38	0	0	0	36.39	0	0	19.35	0	161.23	0	0	0	28.04	0	9.48	0	0	0	0	0	0	0	0	50.61	0	0	0	0	0	0	0	0	0	0	0	0	0	0	0	0	0
116877	43.86	204.22	19.62	60.22	0	350.13	26.68	261.83	193.97	230.28	0	280.27	0	142.31	63.25	0	0	0	17.36	0	104.58	148.03	0	0	0	33.37	0	0	191	169.82	0	124.64	0	36.31	0	0	0	0	383.8	472.47	978.6	993.83	0	0	336.55	473.86	195.58	483.46	508.28
117008	453.38	0	0	0	288.58	52.58	0	0	0	489.76	0	0	0	363.96	72.05	0	0	0	0	111.16	0	0	0	0	559.69	0	0	0	485.7	170.52	206.49	315.24	305.42	332.24	0	704.08	218.53	1598.44	0	155.39	0	0	0	389.24	471.06	377.09	0	0	0
117020	0	368.71	0	326.35	112.85	0	989.22	394.32	825.74	0	149.93	0	0	0	0	0	0	366.67	150.56	0	193.96	325.93	832.05	26.53	0	0	1037.75	0	0	0	0	0	0	0	0	0	0	0	965.47	0	1270.77	142.88	69.86	0	0	0	81.94	0	934.22
117237	302.14	307.4	268.62	368.28	49.18	24.96	1431.08	588.79	425.08	155.46	0	378.6	185.74	64.06	25.18	0	487.13	534.56	0	0	948.73	1281.37	0	233.9	835.59	547.75	0	523.57	298.52	756.04	577.88	165.36	0	629.2	278.38	477.82	231.77	873.74	532.72	641.21	1329.69	1289.6	1369.96	751.82	824.9	493.84	731.99	569.03	915.66
117475	1028.98	0	0	655.39	395.9	0	1396.32	1502.02	979.26	1245.81	0	1397.91	715.09	966.49	1473.73	196.88	1569.92	1346.72	725.07	1097.3	1604.61	1958.55	3367.19	1433.97	1125.49	0	930.61	2247.07	0	0	892.98	1509.03	635.17	650.64	1845.38	436.96	0	737.48	760.3	1022.14	568.03	1602.3	0	442.42	828.7	408.83	780.78	1858.53	1476.24
117618	296.3	1713.85	0	1725.2	0	1899.7	682.18	0	1242.12	665.23	1334.6	628.34	782.23	0	17.99	22.12	254.32	794.66	27.32	0	1723	820.97	188.7	425.65	833.37	1295.94	0	0	1129.08	311.2	650.76	1089.65	630.54	360.07	564.16	3406.1	995.04	1139.99	387.89	369.97	1262.41	1727.34	63.08	439.07	1830.38	2176.71	166.09	240.1	1467.15
117894	0	294.3	0	110.56	0	558.74	0	0	314.26	206.53	0	57.37	117	146.88	0	0	0	0	0	0	0	228.63	0	25.39	207.64	86.95	0	0	0	0	0	0	0	0	0	0	0	0	0	0	0	0	0	0	0	0	0	404.18	0
117980	950.87	2781.08	11669.8	5930.35	939.96	3853.88	6917.44	4220.56	5286.94	5455.01	5488.92	3505.43	1410.32	2442	4506.5	0	3106.56	5419.56	1331.28	284.51	2881.84	4190.62	7086.78	5481.23	4312.72	4180.89	6274.05	8787.84	3544	6949.97	4003.59	2937.31	1938.79	2074.63	7732.68	8560.22	5152.45	7129.19	7747.66	9581.43	6924.61	7389.16	10261.3	11740.8	6277.41	7800.71	5699.06	7479.46	6687.28
118370	0	0	0	0	595.95	735.54	672.96	0	533.2	106.84	1199.63	769.68	1855.94	649.9	0	0	604.47	594.15	0	0	319.07	551.61	1716.14	1033.98	0	0	0	0	0	204.39	0	0	0	0	0	216.42	428.72	0	0	0	0	0	100.53	362.36	0	0	0	0	0
118389	0	0	0	10.18	0	0	0	0	0	53.58	0	0	0	0	0	0	0	0	0	0	0	0	0	0	0	0	0	0	0	0	0	0	0	0	0	0	0	0	0	0	0	0	0	0	0	0	0	0	0
118452	288.74	80	796.88	596.29	352.36	3383.94	1821.28	1341.14	2241.72	2064.15	0	1052.63	1307.24	925.06	1875.97	1077.71	0	0	264.31	292.63	0	0	0	272.69	0	0	0	0	0	0	49.6	0	0	0	0	0	0	0	1817.13	4780.72	1860.99	1362.09	0	0	1167.67	2842.6	0	937.27	1168.81
118593	3960.45	985.95	623.39	1369.59	0	1524.21	0	3139.53	0	0	1968.49	1472.05	0	0	3878.41	3727.3	3694.76	1136.06	4503.72	2437.72	305.8	1201.51	1648.26	0	242.5	665.34	13.9	910.88	511.51	518.87	331.55	295.77	210.31	325.93	0	161.78	351.79	0	17.41	132.16	227.16	850.95	454.76	0	293.43	0	0	0	616.98
118785	658.21	819.98	1614.48	956.13	167.42	625.23	4661.66	589.6	1194.82	3150.81	1141.87	1515.67	134.77	1643.53	611.17	489.23	68.91	143.16	312.08	29.91	0	44	122.53	508.41	615.48	1791.03	2824.96	318.24	955.78	1481.51	1096.75	1432.1	1207.28	1841.16	502.18	1689.96	1454.99	2465.58	1593.32	2329.15	2478.64	1064.1	2522.66	2028.04	2740.5	2597.51	1004.7	1811.89	3683.91
119165	103.26	0	162.8	0	0	0	0	0	0	0	0	0	32.09	0	0	0	0	0	0	187.88	0	0	0	0	250.98	247.36	0	0	0	0	0	0	0	0	0	0	0	0	537.51	0	313.43	0	0	0	301.79	557.99	563.08	0	0
119183	0	56.21	0	0	0	0	0	0	0	0	0	0	0	0	0	0	0	0	0	0	0	0	0	0	0	0	0	0	0	0	0	0	0	0	0	0	0	0	0	0	578.28	0	0	0	0	0	0	0	0
119222	428.64	1293.3	1582.39	0	0	29.44	0	1183.22	0	0	0	0	669.76	958.25	1000.77	0	0	0	1626.33	2073.57	0	0	0	1099.91	49.64	0	0	0	0	0	0	0	0	0	0	0	0	0	0	0	117.37	0	0	0	0	0	0	0	0
119503	5842.12	10972.4	4348.23	5056.44	1925.99	4500.53	11397.4	3250.37	5298.51	6152.56	5313.57	4030.52	686.65	1288	1853.83	704.14	9440.21	6130.06	833.09	1062.54	6363.94	15317.5	6657.37	1856.4	9206.74	7108.46	17662.6	15182.1	5433.97	7803.37	4686.42	5716.56	4483.02	6227.15	7861.34	11134.9	14415.9	7897.95	7399.26	9806.14	21298.3	6353.22	8416.56	15267.9	10954.6	11798.7	6376.51	11304.9	12038.4
119593	489.13	0	0	158.98	0	0	0	0	28.64	0	0	0	0	0	0	0	0	0	0	0	0	0	0	0	45.24	0	0	0	0	0	0	0	0	0	0	0	0	0	0	0	126.24	0	0	0	0	0	0	0	0
119705	0	1058.66	0	521.96	255.72	175.8	770.58	1298.22	1283.82	2211.47	641.24	0	0	418.16	0	0	0	653.09	0	0	0	990.9	1003.46	0	922.98	717.42	1213.3	1113.44	0	749.54	938.99	0	771.12	733.2	568.68	1079.92	1840.6	412.68	1271.73	908.27	1656.56	0	1043.03	1705.28	601.51	1305.31	839.94	648.04	1181.37
119732	0	0	0	0	0	54.35	0	0	0	0	0	0	203.03	0	0	0	0	0	0	0	0	0	0	71.29	34.99	0	0	0	0	0	0	192.74	0	0	316.93	0	0	0	0	0	219.48	0	0	245.64	0	0	0	0	0
119909	0	107.63	470.94	83.63	0	626.09	0	245.5	649.02	1215.62	497.2	579.25	115.19	35.46	0	120.32	311.81	315.02	0	0	757.04	0	811.39	0	410.61	181.92	1002.48	207.96	209.04	184.78	365.53	339.1	289.12	112.01	326.11	559.49	587.41	537.7	397.95	553.15	267.87	444.22	166.9	374.98	392.86	219.85	168.8	120.62	374.5
120166	376.33	0	1191.77	142.34	0	147.98	0	381.94	0	0	3027.86	0	0	0	0	129.12	6093.33	0	71.32	0	0	0	0	0	213.15	761.95	40.19	2748.66	547.3	907.05	667.68	588.06	479.5	728.56	0	0	197.3	0	81.29	310.11	116.26	0	601.85	0	261.87	0	0	0	0
120316	0	0	0	432.42	0	0	0	0	0	0	0	0	0	0	0	514.26	0	0	0	0	0	0	1927.77	0	0	360.78	0	0	435.49	0	0	0	0	493.76	0	0	0	0	304.52	0	0	0	331.55	0	0	0	0	0	0
120415	236.15	132.23	227.94	365.71	28.58	7.68	611.91	403.03	147	329.4	0	169.91	120.48	217.65	199.69	0	404.46	402.52	265.66	488.6	937.24	480.09	356.42	408.18	0	260.7	0	147.65	306.78	310.17	105.06	281.54	235.28	771.26	325.57	235.54	206.74	148.66	549.66	387.88	277.5	888.8	783.86	0	419.08	539.27	504.94	373.64	0
120589	12.61	0	0	0	0	0	0	0	0	0	0	0	0	0	0	0	0	21.19	27.03	0	0	0	82.51	0	0	0	0	0	0	116.74	0	0	0	0	0	0	200.15	0	198.94	419.31	429.78	351.85	520.74	0	409.14	304.17	456.12	524.82	125.65
120834	0	192.64	691.07	354.45	276.24	266.59	889.41	705.71	804.2	901.14	156.7	522.66	179.66	748.72	896.42	108.86	297.31	541.41	229	0	1451.88	972.16	272.87	385.62	764.88	0	1044.87	0	640.81	589	321.36	984.58	629.8	895.34	335.17	892.69	931.8	572.42	166.25	1100.08	439.86	303.11	382.78	725.43	160.14	395.2	415.54	478.36	681.02
121048	0	0	0	95.86	0	195.54	0	23.37	236.15	264.87	0	87.86	0	0	16.11	0	0	0	0	0	0	209.44	0	97.56	0	0	0	0	0	0	41.09	29.57	0	0	0	0	0	0	0	0	0	108.57	0	0	0	0	0	0	0
121125	0	878.33	0	0	0	138.26	371.65	0	882.32	1222.13	750.9	434.68	248.73	0	0	0	157.17	0	0	0	525.54	293.49	60.49	0	0	0	0	0	0	0	0	146.38	0	0	0	0	0	638.6	0	0	0	0	0	0	0	175.27	0	0	1189.42
121316	384.31	173.28	130.57	701.26	0	156.46	140.12	762.07	248.04	1808.03	213.7	0	0	163.04	89.42	0	42.98	136.76	94.64	0	0	0	183.49	265.31	407.46	0	435.3	764.19	0	0	0	369.1	0	0	2083.24	1705.62	679.09	0	0	492.45	1525.47	672.86	0	0	434.61	1055.12	0	0	669.42
121644	151.47	340.15	0	250.33	85.01	0	599.49	410.96	527.94	287.04	0	214.46	163.16	137.1	313.06	0	344.63	340.77	0	96.43	0	0	239.24	193.06	110.01	0	0	0	0	0	0	0	0	0	0	0	0	0	0	0	0	0	0	0	0	0	0	0	0
121774	1039.7	660.84	587.84	404.26	82.34	524.45	454.33	984.99	278.19	773.29	297.88	550.3	335.35	363.97	675.36	94.97	1921.04	1062.42	365.16	345.37	330.64	40.59	688.4	349.84	216.21	344.81	396.07	550.42	495.02	420.32	341.96	786.38	302.32	314.35	363.54	0	422.02	267.04	138.35	234.99	212.28	487.84	644.16	64.53	175.23	171.11	617.18	272.98	513.72
122038	2724.86	0	2227.59	1556.83	794.9	588.46	0	1966.54	1128.15	1495.49	1897.06	1473.47	774.58	832.26	2514.51	661.34	2784.97	1994.71	837.5	1843.72	1908.66	2619.71	4620.42	2156.1	1180.7	1913	1856.64	1737.44	1631.36	1718.02	1508.36	2485.49	1214.92	1233.71	3015.08	2175.87	1538.57	1047.86	2039.82	1409.64	1078.52	2180.44	2705.42	0	1282.54	1556.15	0	2196.51	2047.05
122274	353.66	1298.35	0	983.49	67.28	970.1	1175.65	882.74	1337.07	955.82	0	1098.88	450.71	425.96	652.66	0	85.33	82.6	139.3	0	0	113.65	156.78	195.86	115.4	107.48	0	279.76	0	174.65	0	39.04	0	0	0	0	0	0	149.11	140.26	178.46	329.42	273.25	339	58.95	0	187.39	320.4	0
122395	86.23	118.68	8.85	0	0	161.94	0	255.6	148.97	227.67	0	186.32	159.67	216.69	275.98	27.34	37.47	153.32	53.73	62.26	0	0	75.9	8.07	0	0	0	291.53	0	16.87	0	0	0	0	0	0	0	0	0	43	0	0	76.23	0	0	0	0	0	0
122511	0	0	0	0	67.31	352.47	1516.17	489.42	862.21	444.36	684.59	431.58	347.06	179.42	0	0	291.76	478.54	0	0	0	0	709.86	0	421.36	181.83	0	45.65	441.32	603.68	396.94	413.31	275.55	65.35	721.62	946.84	883.57	557.56	1709.51	742.11	1089.81	643.68	974.07	715.66	935.75	1071.37	492.24	1050.81	672.16
122653	491.82	508.22	396.96	258.77	503.58	225.14	1289.07	833.73	1127.55	971.16	0	597.41	500.65	822.48	1074.28	129.2	759.46	651.38	21.77	405.06	0	164.54	1115.46	414.45	400.54	281.66	0	2001.96	60.01	263.43	73.44	0	0	0	102.63	0	0	123.03	157.28	344.82	168.44	91.43	443.33	642.68	169.41	0	107.06	0	191.72
122802	0	0	371.91	0	0	18.51	0	25.68	0	0	0	0	0	0	0	0	0	0	0	0	0	0	46.82	0	0	0	0	0	0	0	0	0	0	0	160.14	0	0	0	60.52	0	0	0	115.32	0	0	32.78	0	0	46.77
122927	552.02	1120.42	1296.88	1965.88	0	4056.54	1989.76	1712.27	1420.5	1791.69	4654.53	2329.48	817.11	972.32	1634.82	721.32	2582	3095.18	353.04	204.02	2440.86	5176.98	1140.06	1657.26	2008.55	3544.06	0	109.88	4312.07	3289.99	2212.16	3862.85	4051.97	7144.42	2168.22	5529.17	6343.14	5884.11	3834.66	4701.74	5196.9	4176.78	3107.45	4098.19	4938.73	6872.73	3269.47	2825.29	5329.82
123159	0	20.28	0	276.15	0	0	102.87	144.19	15.82	206.41	0	0	0	49.61	0	0	42.88	15.67	0	0	0	243.3	171.14	0	0	19.99	0	0	0	0	0	0	102.97	0	0	0	0	0	0	83.23	11.39	57.87	125.57	0	51.78	55.93	84.97	44.87	126.02
123208	0	0	0	76.91	0	230.25	0	0	18.97	46.02	0	116.64	0	0	0	103.76	51.7	0	0	0	0	217.92	69.01	70.09	0	26.24	0	0	0	0	0	0	0	0	0	0	0	0	0	0	210.07	336.62	0	0	0	0	0	0	0
123355	43.94	0	118.3	141.57	0	48.69	404.07	116.97	0	158.74	0	201.46	0	0	41.25	0	206.86	467.18	0	8.43	0	0	0	71.44	0	48.47	0	0	0	0	41.11	61.12	0	54.33	45.58	0	0	0	0	0	0	60.55	0	133.63	387.14	64.6	0	358.31	277.19
123498	956.65	4990.87	16755.6	4011.42	167.82	223.69	0	5954.53	35.56	0	0	409.33	6323.89	11631.8	18289.5	6148.42	0	0	7643.19	6348.38	0	0	0	6271.15	25.17	0	0	0	0	0	0	0	0	0	0	0	0	0	541.28	0	0	0	0	0	1002.19	400	0	0	57.88
123678	0	0	14962.5	0	54.96	0	0	0	0	320.14	0	0	0	0	0	0	0	108.86	0	0	0	0	30.82	0	0	0	0	806.89	0	0	0	4147.79	5176.2	0	0	0	0	0	0	6392.15	0	8215.86	0	2379.97	0	0	5669.8	0	0
123766	0	55.34	160.58	114.15	0	188.66	541.08	36.71	495.82	256.96	0	222.35	0	87.11	17.64	0	0	0	0	0	0	0	0	0	0	0	0	0	0	0	0	0	0	0	0	0	0	0	84.99	532.39	129.67	241.2	0	0	81.94	0	0	161.89	86.74
123989	0	0	0	0	0	443.89	268.87	0	353.82	154.05	0	394.97	0	0	0	0	0	0	0	0	0	0	0	0	0	0	0	0	0	0	0	0	0	0	0	145.82	0	0	334.31	960.12	754.11	0	0	0	0	0	0	0	78.32
124375	0	0	23.08	0	0	82.49	0	0	0	190.59	153.41	166.1	0	0	0	0	81.14	0	0	0	0	129.94	76.1	0	0	127.03	0	0	257.52	129.37	65.01	118.53	0	574.2	0	378.96	198.41	424.22	0	146.8	0	126.01	0	0	0	113.59	107.62	0	143.03
124463	1149.26	3949.1	2424.95	1665.18	963.98	2762.91	4358.33	2573.93	3996.37	3209.17	2008.92	3965.68	962.88	1469.26	1753.41	265.78	1008.91	1425.41	812.08	251.31	280.66	1346.27	1539.19	1224.58	3503.22	2942.3	5456.03	8703.38	2322.23	3263.75	2043.21	1864.78	798.37	1792.72	3456.71	4521.55	3297.28	3354.34	4253.79	4267.55	2601.02	2733.84	3852.03	5273.9	3236.85	5219.19	2362.91	3060.22	2749.02
124689	864.34	5186.2	3145.86	1051.71	108.96	6943.03	7057.06	1272.15	3690.68	5899.49	3681.53	3627.01	2915.17	5184.04	5944.98	8609.73	5047.02	4289.95	7328.85	3042.67	5051.31	5734.3	5201.6	1303.67	2080.86	2498.59	4065.31	1567.16	3703.06	2793.23	2947.91	3200.23	2652.33	3615.43	2674.77	1815.88	4699.01	3998.95	2342.57	2149.11	3670.23	6316.25	3418.39	896.14	3308.73	2005.69	1951.4	4374.54	2823.83
125056	587.53	1101.53	214.11	270.92	65.57	1742.6	1660.73	1397.34	884.41	1243.18	396.14	808.68	959.86	2279.98	1328.72	1115.83	935.47	675.58	506.08	0	212.76	378.01	1864.3	605.38	421.65	131.08	270.12	757.96	147.08	150.25	145.62	43.14	47.63	91.14	0	468.65	0	213.34	46.43	591.8	340.29	221.41	518.1	644.18	277.19	0	181.95	125.23	477.88
125379	0	0	0	0	254.87	1810.86	4631.14	0	2449.23	1177.45	2718.02	1883.81	504.92	427.09	0	0	1228.24	1551.09	702.39	0	0	388.28	2707.76	1132.84	2096.74	1609.51	0	2367.23	887.6	2236.05	1629.62	1313.51	420.42	923.16	3379.89	3464.55	3306.58	2416.47	5605.64	2430.24	3147.37	2365.28	3349.72	2965.46	3082.18	3063.97	1960.46	2843.97	2477.31
125830	28988.9	34443.7	0	31312.1	6261.93	11228.6	25977.1	10088.8	18720.9	31401.2	24114	5950.45	18537.3	15575.5	34758.6	0	22871	29504.6	11872.1	20935.4	33923.2	27547.9	40290.4	30451.9	0	0	0	27502.1	17636.3	34023.9	0	19849.7	7524.1	15767	0	18143.3	0	20133.1	30982.2	0	21332.1	0	38308	15357.8	17218	28412.9	0	31618.6	29399.1
126613	20.12	11.04	13.95	0	0	0	0	547.75	0	0	0	1275.72	63.07	91.63	0	0	0	0	0	0	0	0	0	8.82	69.21	0	0	830.26	0	0	0	0	0	0	0	0	0	0	0	33.22	0	0	0	0	0	0	0	0	55.6
126628	41.21	0	0	39.29	0	0	0	0	0	0	0	0	0	650.04	24.6	0	0	0	0	0	0	0	0	0	136.55	0	0	0	0	0	0	0	0	0	0	0	0	0	0	193.58	0	0	0	0	0	0	0	0	0
126695	4406.52	5819.1	14149	3231.18	4867.1	2205.9	9462.2	2814.28	12478.4	12180.5	4254.75	8176.17	7601.82	10660.1	15359.9	3888.16	8469.53	6779.75	2682.07	5357.43	1129.27	2173.65	14023.5	7477.92	8791.98	7395.92	2471.5	14099.4	3022.97	4994.96	3984.34	2769.96	2290.97	1839.43	10016.7	4601.92	0	3329.73	7614.24	8472.68	0	0	8557.81	14114.3	5802.69	0	0	0	0
127292	1405.31	2366.84	0	0	1979.64	0	4712.56	0	0	0	1976.79	0	1309.9	4158.58	2287.39	1534.58	3954.66	3467.57	1698.38	1560.07	2410.09	4501.19	2373.51	0	2979.99	2445.54	5648.06	1319.91	4646.71	0	1646.74	0	3650.68	0	2351.37	1029.65	3270.85	7513.12	4654.87	1424.77	5240.03	0	1880.66	2087.24	0	0	1943.73	0	4216.17
127498	4688.06	3533.7	2545.16	4499.12	1210.28	1977.43	0	4806.78	6122.05	10420.7	1802.96	3277.49	2488.79	2559	659.16	561.15	4306.93	3275.36	305.73	0	2931.46	692.87	3891.74	924.42	2625.24	2486.05	6957.46	4019.82	2161.72	0	3321.96	2273.87	1690.36	0	5511.1	7086.46	7602.93	8084.38	3993.26	4837.75	4572.19	5470.13	3800.08	7564.24	3432.1	7664.83	2860.9	3374.89	6442.9
127763	430.22	274.75	345.22	225.18	316.13	608.34	1380.45	574.45	710.78	649.12	318.25	670.61	195.85	453.14	560.52	325.92	804.94	789.63	259.36	332.7	850.7	953.76	576.44	360.02	639.7	558.17	517.82	250.98	839.86	672.95	339.41	249.65	753.02	594.46	239.63	621.51	925.56	989.22	323.63	450.7	489.19	265.76	804.68	367.04	381.77	704.39	100.45	631.84	748.11
128188	0	0	0	0	0	0	0	0	0	0	0	0	0	0	0	0	0	0	0	0	0	0	0	0	0	0	0	0	0	23.99	0	0	0	0	0	0	0	0	0	12.33	0	0	40.28	0	57.18	694.26	27.54	802.21	0
128206	64.19	0	255.39	0	0	9.65	0	0	0	0	0	0	0	0	0	0	0	0	0	0	0	0	0	0	0	0	0	0	0	0	0	0	0	0	0	0	0	0	0	0	0	0	0	0	0	0	0	0	0
128351	2143.87	2094.29	3166.64	2234.52	1878.55	2228.7	8605.66	3421.39	3360.43	5602.05	1623.03	3013.17	644.66	2179.14	2080.25	1452.55	3178.82	3154.39	0	348.48	4459.99	3673.27	3075.93	2174.63	3097.67	3829.32	0	0	0	5584.31	4576.4	7172.25	3397.58	2728.12	4173.1	6760.54	4302.11	6762.41	3369.72	7793.91	6107.31	3653.08	7813.31	6983.18	3970.04	5147.36	3938.63	6434.71	1756.24
128580	0	104.06	95.82	76.32	0	0	0	0	61.62	28.83	0	50.84	0	0	0	0	0	0	0	0	250.44	198.79	23.02	0	268.44	0	0	0	50.91	65.1	29.97	0	108.32	155.01	0	79.56	0	0	0	172.3	119.62	79.91	0	386.64	0	0	78.85	83.13	211.17
128729	154.48	66.98	0	0	30.92	25.79	0	0	46.98	70.2	0	0	0	0	0	0	0	0	0	0	0	0	0	0	0	0	0	0	0	0	0	0	0	0	129.34	0	0	0	0	0	0	0	0	0	0	0	0	0	0
128749	12.35	0	0	0	0	0	0	0	0	0	0	0	0	0	0	0	0	0	0	0	0	0	0	0	0	0	0	0	0	0	0	0	0	0	0	0	0	0	768.07	0	942.73	0	0	0	0	0	0	324.42	329.75
128751	10.33	687.39	148.76	0	0	0	23.81	0	0	0	0	0	0	5.34	0	0	0	0	0	0	0	0	0	0	46.34	0	0	0	0	0	0	0	0	0	1132.85	0	73.06	0	0	138.84	880.22	292.81	0	841.86	0	0	39.11	0	0
128753	147.4	49.48	1949.99	77.4	0	96.28	0	22.05	0	0	0	0	44.41	17.1	6	0	0	0	0	0	0	0	0	0	376.98	23.27	0	127.6	0	615.67	17.22	0	0	17.41	0	0	1242.01	0	0	443.57	0	599.23	0	0	0	256.42	528.57	0	0
128762	37.75	224.68	0	229.33	0	0	0	0	323.6	16.33	0	240.71	42.7	0	0	0	0	0	0	0	0	0	0	0	0	0	0	0	0	0	0	0	0	0	0	0	0	0	0	134.88	0	69.53	0	113.43	0	0	0	50.47	262.03
129026	9170.18	28303.4	20309.1	20725.3	10430.9	16403.5	32213.2	14333.9	24822.1	16294.5	17810.8	20054.8	10479.3	9167.3	15474.5	4093.17	12578.9	18826.1	6692.05	2725.58	5825.93	20529.6	18806.2	8580.13	18528.6	23394	41157.2	46873.8	18719.9	32386.3	20015	17232.5	9630.41	15660.9	39713.2	38218.4	35461.2	34350	42459.2	35208	34774.4	25353.8	38298.2	47576.9	24724.2	29624.7	25906	33064.2	28731.1
129148	0	0	0	0	29.99	0	0	0	0	0	0	519	31.43	0	0	0	0	0	0	0	0	0	0	0	0	0	0	117.79	33.66	44.41	0	0	0	0	81.87	587.69	321.15	0	93.33	0	0	154.32	0	0	120.69	0	0	0	0
129733	6.59	0	0	57.91	0	0	0	0	10.54	0	0	0	0	0	0	0	0	0	63.56	0	0	0	0	0	0	0	0	0	0	0	0	0	0	0	0	0	70.16	0	0	0	0	0	0	0	0	0	0	0	0
129870	0	0	0	0	0	82.19	0	72.33	0	258.22	1314.66	189.61	70.43	0	0	0	0	0	0	0	0	0	141.95	157.15	0	198.82	0	0	535.8	129.31	315.05	263.4	826.65	1736.2	0	258.57	1353.84	0	516.64	705.04	969.2	771.23	450.83	512.78	1038.31	3282.29	376.72	3004.12	283.97
130286	0	0	0	129.14	0	0	0	54.67	135.46	0	0	59.79	116.89	0	0	0	0	0	227.26	0	176.07	337.79	0	0	539.2	0	0	0	0	0	0	0	358.14	0	0	0	0	2170.53	1125.29	0	527.29	0	0	2341.32	464.08	589.76	957.04	0	0
130495	0	4.56	0	66.89	0	0	0	6.32	0	0	0	105.22	8.78	0	82.66	0	301.2	132.49	0	46.66	0	0	46.99	10.14	0	0	21.01	0	53.97	0	0	0	0	0	0	0	0	0	0	0	0	39.39	0	0	0	0	0	0	0
130641	0	0	0	964.68	0	364.15	0	0	0	0	0	0	0	0	0	0	0	140.92	0	0	0	678.63	0	0	730.62	0	0	0	0	351.63	420.66	0	0	0	0	324.82	0	0	0	448.14	0	0	0	0	0	0	0	0	0
130703	168.37	350.47	194.37	333.11	0	489.58	424.56	511.58	221.14	270.72	153.58	318.63	262.93	321.98	425.09	540.05	374.17	180.23	253.22	222.86	137.45	45.27	50.76	614.02	92.41	0	0	3075.46	0	0	0	206.42	0	0	0	0	0	0	0	0	0	384.06	0	0	0	0	0	0	0
130889	0	0	192.86	147.67	0	453.93	0	94.91	46.59	64.62	874.64	476.5	29.88	19.36	153.23	0	128.36	134.52	75.79	0	269.1	1012.78	325.58	236.18	719.47	218.93	0	0	620.42	601.56	440.68	642.98	719.22	1088.74	381.34	1876.43	1665.31	1029.22	131.02	620.08	218.09	786.59	261.15	186.32	291.33	1057.92	411.84	475.81	489.89
131124	999.33	0	0	0	0	0	1779.79	0	0	0	0	792.67	0	976.27	0	1194.78	679.13	0	616.84	1294.98	1226.46	0	631.63	0	0	1284.32	914.45	0	472.92	767.95	632.11	0	933.91	1269.26	1390.09	473.4	0	0	0	828.5	1122.46	1759.78	700.56	0	1823.62	87.58	0	0	2292.29
131207	0	882.86	867.46	378.54	147.67	0	0	1131.91	0	763.25	445.03	0	0	0	717.42	0	0	0	0	0	0	1253.15	0	552.18	279.76	0	0	472.02	0	0	0	1411.18	0	0	0	0	901.43	0	0	0	0	0	0	0	0	0	975.62	0	0
131419	5328.53	3424.36	7525.14	3853.14	4041.97	3550.68	8311.78	5437.8	5371.53	4277.56	2348.94	6533.56	3752.68	4986.04	6354.87	2985.72	3274.93	5270.68	2740.03	1069.48	11140.5	9485.45	2294.79	5109.3	11461.1	6397.96	8648.59	0	7811.59	10176.8	6731.97	7668.63	7133.73	13048.3	10754.5	13797.1	11160.1	15250	4746.45	10394.6	7126.96	5743.19	8515.25	13668.7	5266.81	5941.64	7376.15	6921.5	8602.25
131743	0	0	0	57.5	0	0	0	0	0	125.36	0	0	37.13	0	0	0	0	0	0	0	0	0	0	0	0	0	0	65.11	0	0	0	0	0	0	0	0	0	0	0	0	65.96	0	0	89.65	0	0	32.91	61.74	0
131863	415.86	327.82	0	323.36	0	359.88	291.73	331.04	0	418.44	274.06	326.5	62.4	102.67	268.55	242.87	481.91	637.44	65.27	0	664.29	672.5	472.68	536.84	0	0	0	0	333.62	453.28	0	189.66	243.69	398.21	142.5	77.21	154.51	190	74.93	0	182.58	921.66	523.75	0	228.26	76.26	297.12	496.92	209.53
131981	0	98.36	80.95	356.65	0	0	0	0	0	473.62	69.74	0	179.69	287.01	71.44	68.64	0	0	205.12	203.87	0	0	49.96	0	0	0	0	0	0	0	0	91.24	81.58	79.98	0	981.49	0	0	194.24	0	0	50.31	0	0	0	0	0	74.25	0
132067	74.29	225.26	260.17	221.17	70.23	58.08	618.41	332.11	395.96	0	0	0	247.66	349.13	53.54	0	153.47	181.27	0	0	0	0	13.62	0	0	0	0	0	0	19.91	0	0	0	0	0	66.05	20.39	0	232.15	0	0	92.46	0	0	0	192.8	0	0	103.92
132325	0	202.78	166.27	170.02	0	0	70.05	0	115.46	125.42	0	105.15	65.69	0	0	0	152.24	0	0	0	0	0	0	0	0	0	0	0	0	0	29.82	148.63	0	0	0	0	0	0	0	0	0	0	0	0	0	0	0	0	0
132414	409.56	396.58	408.1	415.37	217.79	0	125.73	467.55	0	167.8	0	132.99	566.59	0	162.19	0	425.05	340.23	154.65	232.04	97.13	234.72	443.08	0	102.52	286.15	110.96	0	98.16	161.58	0	195.89	0	0	260.41	143.61	0	0	0	0	119.18	346.28	284.91	0	234.93	117.02	77.76	247.65	179.06
132568	0	268.16	0	0	0	0	35.69	0	0	0	0	0	0	0	0	0	0	0	0	0	0	0	0	740.58	0	0	0	0	0	0	0	0	0	0	0	0	0	0	2602.07	0	1024.11	0	0	0	542.81	0	0	0	893.92
132581	684.45	0	836.67	885.67	182.86	1133.84	779.38	1267.68	688.72	944.75	0	1912.06	776.25	604.18	1780.47	743.28	0	0	587.26	528.78	0	0	0	9.76	0	0	0	0	0	21.62	0	23.78	0	0	0	0	0	0	0	3057.44	0	2556.58	0	0	0	1813.19	27.76	2438.51	0
132710	348.43	790.49	0	348.14	0	184.49	318.08	74.64	341.48	849.41	0	350.54	37.71	0	8.75	0	154.7	423.75	0	0	578.61	441.53	192.28	61.27	0	0	0	273.04	0	0	135.02	94.27	0	0	0	0	0	0	0	0	0	0	0	0	0	318.51	0	0	0
132930	9.01	0	0	60.98	169	369.43	167.81	27.41	397.16	86.22	0	787.22	212.03	353.9	515.11	173.92	0	0	0	0	0	0	0	34.07	0	0	0	0	0	0	0	0	0	0	0	0	0	0	696.56	1101.86	143.37	397.23	0	0	0	0	0	323.76	199.82
132985	738.8	525.39	533.39	191.93	0	76.15	1076.42	753.01	0	216.6	300.41	441.33	0	0	393.03	0	408.45	158.05	481.46	734.36	360.64	869.91	476.16	200.36	14.03	767.91	536.32	335.21	0	502.33	0	568.92	0	534.6	777.91	580.1	667.13	405.41	974.67	722.19	521.59	1190.82	1524.63	442.3	977.17	0	889.88	357.23	1350.77
133271	140.78	0	225.72	3053.17	0	418.23	191.45	213.17	332.67	401.22	0	364.85	1871.28	0	0	0	0	0	0	0	0	0	0	0	0	0	0	0	0	0	0	0	0	0	0	0	0	0	618.45	516.7	100.11	124.94	0	0	79.78	246.31	0	0	100.45
133528	0	0	203.41	201.23	141.47	171.69	283.1	0	178.31	180.55	0	257.91	0	189.66	79	0	219.64	287.65	0	0	520.98	434.55	209.49	0	646.1	0	790.15	0	170.97	87.25	213.35	78.78	134.58	0	0	0	75.03	581.4	202.57	870.74	367.69	61.86	864.5	633.8	522.3	0	520	83.26	665.44
133540	0	0	65.32	326.35	188.76	1376.7	1400.39	459.95	1605.51	226.82	0	1673.79	127.43	0	0	0	0	0	0	0	0	0	0	0	0	0	0	0	0	0	0	0	0	0	0	0	0	0	2005.29	2054.08	803.68	698.39	0	0	338.28	627.7	0	575.93	632.18
133783	291.44	192.7	0	248.18	0	0	420.74	371.84	81.53	60.29	0	147.55	218.77	130.46	124.98	0	167.69	374.95	148.86	15.26	0	0	119.3	0	0	195.99	87.15	0	208.92	158.99	496.79	696.21	169.38	457.23	320.02	55.65	245.19	0	339.63	101.8	651.7	574.51	401.2	0	191.81	219.59	301.89	372.93	383.67
133930	440.85	463.02	399.28	348.64	279.35	524.33	987.36	638.62	456.82	569.75	298.46	860.42	198.53	375.56	210.08	27.08	335.23	349.32	48.13	0	1033.87	1977.47	263.3	244.16	904.93	687.69	741.27	0	655.72	1046.13	746.2	904.54	457.08	563.56	762.22	480.7	1225.01	837.62	513.42	825.53	1075.45	363.56	696.68	863.45	522.27	569.41	377.48	837.76	871.56
134124	125.85	1797.33	0	433.54	0	898.38	609.08	0	604.48	1671.92	633.8	683.46	1218.31	0	0	0	1227.04	880.35	0	0	1045.84	538.66	526.86	217.26	881.36	0	0	634.61	0	0	0	562.75	11.64	0	0	0	0	723.96	0	0	0	625.83	0	0	572.11	751.9	0	0	0
134232	0	0	0	284.54	0	37.47	0	0	0	0	100.36	80.25	0	0	0	0	0	0	0	0	0	0	0	0	0	0	0	0	0	0	0	0	0	0	0	0	0	0	0	0	0	0	0	0	0	0	0	0	0
134300	0	0	0	0	0	176.34	0	219.9	169.34	36.32	0	213.84	0	0	23.58	0	0	0	0	0	0	0	122.68	0	162.76	2916.05	0	0	77.33	95.28	0	0	0	0	0	205.51	191.4	298.93	0	0	0	0	0	0	0	91.21	150.26	0	0
134703	0	482.91	136.44	0	0	0	0	0	0	0	0	0	0	0	0	824.66	0	0	200.74	0	0	0	0	0	700.86	261.01	0	0	0	331.5	0	0	507.74	21.02	86.15	0	137.39	0	0	23.47	4043.21	0	0	0	0	29.93	0	0	0
134848	21471.4	29398	22777.9	25126.1	8472.95	8790.9	26095.2	21646.7	13306	14108.8	9055.47	795.05	6210.68	9503.64	15839.7	8011.22	24852.7	20144.7	8917.69	8911.65	15648.1	15311.1	19571	13481.8	9395.47	15202.8	13797.7	19383.6	9891.67	12068.1	8359.91	12690.5	9968.59	13053.5	24140.9	8038.6	9367.3	10764.5	18954.7	12113.6	20826.2	25642.9	20354.7	12758.4	20451.4	13642.7	13028.9	22848.7	14900.5
135057	802.91	0	41.85	0	5.9	0	0	0	0	235.89	0	0	0	0	105.74	0	0	0	0	96.88	0	0	0	0	0	0	0	0	0	0	0	0	0	0	0	0	0	0	0	0	0	0	20.64	0	11.07	16.62	0	50.88	0
135211	593.56	251.95	389.12	248.45	0	0	249.12	224.79	37.92	180.81	670.14	352.62	0	355.72	191.6	0	388.69	320.45	325.33	534.28	746.67	1360.28	526.2	0	298.78	1010.96	1190.91	173.73	271.03	619.77	264.55	478.46	375.19	746.14	1057.5	1375.01	786.31	646.96	1297.53	1499.07	552.92	1862.91	2054.81	716.99	860.36	712.28	1378.9	1271.28	1405.32
135388	125.82	0	0	1229.22	0	0	1855.3	0	600.3	792.15	984.53	0	0	2126.41	1665.24	2256.21	1055.54	839.72	1926.09	2258.79	1346.89	2376.34	1971.78	1873.93	0	0	948.54	0	0	715.92	0	0	0	954.07	532.38	554.68	929.98	0	730.33	629.72	1492.61	792.11	791.55	0	831.58	678.45	510.65	784.61	713.91
135886	0	14.38	0	370.66	0	0	0	0	0	0	0	0	338.5	0	0	0	0	0	0	0	0	0	0	181.16	396.49	33.57	0	0	271.68	0	219.72	367.12	0	0	0	0	0	0	0	0	0	0	0	0	0	0	0	0	0
136017	1284.81	0	2515.19	1888.05	0	2048.72	3863.2	2593.64	1455.77	0	562.89	2381.59	427.83	297.43	429.25	1038.65	1569.54	2242.75	106.07	0	148.71	1826.52	235.91	1023.02	995.73	1458.78	395.65	0	1407.82	1426.03	1546.39	1126.02	842.65	1573.38	964.61	807.92	804.06	676.77	1118.5	1483.61	2532.41	1639.21	2208.84	2135.48	2330.94	0	0	0	2967.73
136340	0	0	0	0	48.8	597.82	1353.52	0	0	91.68	961.94	678.4	431.34	222.66	0	0	0	637.2	0	0	0	0	901.02	535.5	553.43	262.73	0	563.11	0	620.09	495	348.08	0	0	1012.4	966.3	1117.68	430.81	2072.79	817.28	1510.54	369.24	1019.11	818.55	1232.24	1548.06	0	1269.68	960.85
136464	0	0	0	0	0	0	0	0	0	0	0	0	0	0	37.61	0	0	0	0	32.84	0	0	0	0	0	0	0	0	0	0	0	0	0	0	445.55	0	0	0	0	0	0	0	0	0	0	0	0	0	0
136537	0	0	0	105.89	0	356.52	842.18	399.98	0	0	0	664.46	21.24	12.29	0	117.04	0	210.44	0	0	0	0	0	5.54	310.27	50.11	0	748.83	0	40.62	44.54	0	0	0	0	0	0	0	0	0	0	0	0	0	0	0	0	0	0
136538	1335.09	717.29	0	1364.33	0	89.78	0	0	659.8	268.64	467.48	388.5	550.76	606.94	0	296.67	0	0	84.82	465.04	0	0	154.15	354.8	0	50.8	103.61	68.69	52.53	0	212.28	364.52	216.57	373.12	0	0	787.75	0	0	443.28	565.09	413.45	0	445.86	0	0	0	0	0
136737	0	0	0	0	0	0	0	0	0	91.35	393.81	52.32	234.75	0	0	0	0	237.64	0	0	0	112.29	145.5	0	0	0	0	0	0	366.4	0	0	384.83	259.07	0	338.07	485.34	0	176.64	282.77	0	0	0	16.83	44.86	35.78	0	251.2	652.46
136898	0	393.14	1064.75	961.15	409.1	17.58	836.56	0	1449.32	0	0	353.13	852.23	1128.02	53.86	0	0	0	134.2	195.6	0	0	0	0	627.47	485.19	0	0	321.03	292.3	488.77	548.66	1000.04	581.17	0	0	379.67	0	805.87	0	2299.99	1352.28	0	1341.86	1072.43	632.01	198.85	1050.85	1016.15
137001	1914.49	0	0	0	0	0	0	536.14	0	2456.14	0	0	0	0	0	0	0	0	0	0	0	0	0	0	0	0	0	0	0	0	0	0	0	0	871.57	462.86	0	601.43	0	780.03	0	0	343.16	0	0	0	0	0	0
137293	685.47	453.63	1062.89	367.34	0	46.82	846.9	0	1975.46	1638.93	572.82	3976.18	104.86	587.04	0	0	419.3	273.1	0	0	0	518.51	590.51	0	299.4	0	0	0	143.32	197.21	294.71	353.49	155.82	152.81	0	0	399.5	0	0	913.23	0	269.66	0	64.53	0	315.04	0	136.3	156.18
137331	0	0	0	0	0	0	0	0	0	0	0	0	0	0	0	0	0	0	0	0	278.78	0	0	0	0	0	248.52	0	0	0	0	0	0	0	0	206.43	0	0	0	0	105.87	0	0	0	0	0	0	0	0
137472	137.71	226.3	190.48	317.48	8.81	376.74	0	397.49	239.4	149.9	66.22	595.02	19.55	259.52	325.27	275.42	2408.23	1126.09	47.3	95.32	241.58	0	421.92	65.8	0	392.58	157.7	173.33	0	0	0	0	0	0	130.82	0	96.22	0	24.19	58.31	114.85	93.18	127.36	0	195.44	66.23	0	0	281.42
137575	0	0	0	86.61	0	0	0	0	0	0	0	0	0	0	0	0	0	0	0	0	0	87.49	0	0	0	0	0	0	0	0	0	182.11	129.92	0	0	550.26	388.3	0	0	155.67	213.39	130.19	0	0	0	0	0	0	84.96
137726	45.88	280.3	177.55	248.86	0	189.04	160.9	540.16	321.7	681.56	225.03	269.84	101.63	155.23	78.07	0	0	0	0	0	0	0	74.75	0	0	0	167.1	407.39	0	188.42	271.03	526.47	0	0	0	535.18	538.48	0	329.57	396.99	579.52	296.72	0	201.96	218.57	179.8	103.38	0	0
137938	537.36	446.56	333.76	265.07	144.12	133.95	369.87	486.78	251.05	371.35	0	230.03	100.27	117.14	247.77	0	283.16	297.01	249.8	83.18	298.38	225.17	223.98	337.44	305.21	311.42	355.1	483.17	264	225.58	0	236.21	213.77	212.84	150.34	0	149.48	0	367.28	333.36	308.58	597.17	376.58	186.16	653.22	405.05	241.94	439.41	0
138002	239.56	151.03	0	231.99	0	194.14	55.93	219.11	98.66	102.86	481.42	86.93	0	40.32	110.62	0	83.06	245.07	0	0	0	0	66.81	0	49.07	175.42	105.93	0	158.22	257.8	248.4	0	419.32	281.32	475.95	276.36	400.36	323.94	0	0	158.44	188.29	303.62	0	0	312.39	245.56	70.83	386.92
138316	2835.93	3195.66	1851.05	492.24	0	5616.61	2654.09	4420.9	1754.04	1848.74	2934.53	1191.2	2765.09	2411.19	2689.84	2285.35	5100.35	2003.43	3609.74	4246.09	3528.57	2556.94	3538.56	4558.94	453.3	1592.15	1365.23	788.53	1815.86	1282.88	1349.53	1630.25	1107.62	1866.96	1234.25	1170.73	822.75	448.91	55.35	0	694.86	1360.84	479.09	0	795.17	477.92	496.24	322.71	400.83
138624	250.78	703.88	125.55	147.25	0	790.31	0	370.37	292.37	236.28	296.48	144.11	0	719.53	292.81	0	0	241.39	186.89	486.29	0	542.65	602.02	367.88	0	0	0	366.55	0	0	0	0	0	0	0	0	0	0	0	0	0	70.5	0	0	0	0	34.75	0	0
138781	0	0	0	5.41	0	0	0	0	0	0	0	0	0	0	0	0	0	0	0	0	0	0	0	0	257.03	364.13	0	0	0	0	272.08	0	109.29	0	0	0	0	0	16.13	100.39	0	224.57	0	0	0	0	0	0	0
138798	48.59	0	0	171.66	0	0	374.54	263.53	109.51	0	0	256.86	63.4	0	0	0	22.24	621.93	0	0	164.93	0	0	0	0	0	0	325.1	272.84	446.52	0	209.74	0	195.58	0	131.54	233.37	0	0	0	256.73	0	638.86	276.74	265.86	0	0	0	190.71
138896	917.36	417.72	173.12	513.04	1671.31	670.61	778.6	665.11	892.78	543.87	285.55	1283.79	715.18	461.45	0	128.91	188.7	599.12	87.15	177.02	887.42	0	129.61	256.37	691.75	70.69	1291.53	0	895.34	764.25	222.25	600.63	373.48	1204.03	269.77	2851.82	1042.88	1100.72	828.29	440.36	243.67	429.6	718.54	925.74	332.99	319.98	559.27	630.91	625.7
139024	365.07	95.3	88.08	134.53	0	416.2	512	592.35	124.56	159.13	0	176.54	159.49	165.08	201.91	123.19	0	255.15	260.09	184.65	140.18	0	0	0	0	132.31	0	234.89	0	0	342.16	266.5	238.33	143.87	0	0	0	0	0	0	102.72	164.4	0	0	0	0	0	0	122.68
139158	492	243.27	447.1	547.72	367.67	492.69	565.48	776.82	496.48	0	0	530.3	160.94	201.13	454.88	386.82	0	0	0	176.06	0	0	0	300.94	0	0	0	0	0	0	0	0	0	0	0	0	0	0	1019.84	882.31	894.34	1042.12	0	0	526.3	474.73	0	736.09	396.61
139272	0	489.4	0	102.99	0	380.64	322.41	0	320.04	612.42	76.94	496.56	436.43	80.76	0	0	96.84	168.25	0	0	214.68	121.01	49.34	165.3	389.81	224.84	0	238.98	182.76	87.55	0	165.38	0	0	0	0	0	0	0	125.94	0	0	0	0	0	178.01	0	0	294.97
139400	285.03	291.89	235.96	0	0	0	0	0	0	346.46	0	442.5	387.22	304.75	422.66	122.21	1021.57	627.8	494.59	720.85	482.03	630.78	0	663.02	0	0	0	193.08	0	0	0	0	0	0	0	0	0	0	207.5	0	0	325.15	0	0	96.11	0	0	0	0
139551	710.44	294.21	0	551.4	367.3	73.85	0	1171.81	842.58	972.83	166.98	887.19	576.91	754.36	390.54	0	935.8	822.24	280.2	0	501.06	1182.78	1249.79	0	862.8	1487.46	1269.98	1357.64	1000.61	1237.27	616.96	1010.81	959.53	1492.32	249.91	1461.99	1282.92	1270.42	197.88	1845.33	266.16	1388.5	1188.84	1300.99	1013.07	1481.13	867.93	1329.37	1416.11
139747	0	0	0	0	0	24.3	0	72.78	22.89	0	144.68	0	0	9.91	0	0	94.07	117.67	0	0	0	0	62.67	31.24	0	0	0	0	0	0	160.28	0	0	0	0	0	0	0	379.95	105.04	237.44	234.76	0	0	356.67	0	0	0	253.95
140218	0	184.56	112.88	0	0	0	0	28.46	0	0	0	0	0	0	0	561.95	0	0	224.6	0	0	0	0	0	0	0	0	0	0	0	0	0	0	0	36.94	0	40.3	0	0	2212.99	0	0	0	933.35	2549.77	1067.34	0	0	130.97
140319	11589.7	1425.25	12496	1614.1	6302.05	10150.5	11415	10103.5	8187.74	10443.6	7058.35	0	3729.16	3793.2	14092.7	7653.52	13236	9878.62	13553.5	2885.75	8851.96	8177.88	16575	10090.9	9552.71	14550.4	0	26686.4	10560.2	0	9381.32	10198.6	0	0	11827.3	0	0	9514.15	19095.2	0	7229.5	21564.9	21739.9	0	12347.2	13809.3	11386.3	15707.4	0
140351	0	0	214.22	0	0	0	0	1064.28	0	0	0	10.98	0	0	150.75	130.5	0	0	135.7	248.52	0	0	0	385.47	0	276.37	99.42	0	0	0	0	0	0	0	0	0	283.7	0	0	0	0	0	0	0	0	0	0	0	0
140474	0	0	0	18.47	0	0	0	0	0	0	0	0	0	0	0	0	0	0	0	0	0	0	0	0	0	0	0	0	0	0	0	0	0	0	0	236.59	0	0	0	74.21	194.38	235.23	0	0	0	0	0	0	132.24
140524	0	0	0	0	0	0	0	0	0	0	0	0	0	0	0	48.02	0	0	83.77	0	0	0	0	0	2539.49	0	0	7552.66	0	0	0	0	0	411.22	53.75	0	0	0	0	0	31.75	6361.74	0	0	0	0	0	0	332.62
140872	146.88	794.6	154.54	0	660.26	190.2	0	65.46	420.86	600.98	872.35	383.14	148.91	53.13	0	0	0	124.15	0	231.2	155.49	52.2	0	418.91	628.24	390.62	0	0	1012.84	0	1318.37	950.79	0	0	0	0	0	0	0	0	0	598.41	0	0	174.32	553.02	0	0	221.03
141213	686.28	0	31.94	187.32	0	0	0	0	0	0	0	346.07	0	625.99	51.7	305.97	0	0	113.43	0	0	0	266.02	292.79	0	84.7	0	0	0	0	0	0	183.44	518.04	0	275.88	713.6	0	140.73	0	879.87	0	0	588.54	0	0	0	0	0
141320	73.17	103.07	0	178.18	0	71.57	132.7	190.88	296.44	523.57	0	351	138.28	224.64	129.18	0	0	110.85	144.59	0	0	753.21	117.69	30.13	0	77.94	0	0	161.71	172.93	198.02	0	0	0	0	0	0	0	0	0	120.37	0	0	0	0	192.62	0	91.85	0
141375	143.22	105.22	30.32	52.93	0	283.17	127.06	325.42	56.22	0	0	227.56	0	11.37	66.37	57.02	183.37	0	73.98	110.3	0	0	0	77.27	0	0	0	177.1	0	0	180.14	145.07	126.18	0	0	0	0	0	0	0	59.59	0	0	0	0	0	0	0	0
141567	137.91	126.68	0	867.37	0	544.26	0	0	397.86	195.86	0	219.22	249.75	273.06	181.52	61.54	0	53.56	161.92	249.49	0	140.28	0	609	537.45	242.65	158.18	0	151.53	570.12	402.85	496.27	229.1	499.89	0	1697.28	2089.98	0	478.46	0	743.07	0	0	857.21	382.94	581.6	757.4	603.42	787.69
141788	0	1212.64	0	27.76	0	0	1161.79	0	0	803.14	0	0	0	376.74	0	0	0	0	0	0	0	0	0	0	0	0	0	0	0	0	0	0	0	0	0	0	0	0	0	0	0	0	0	0	0	0	0	55.96	831.36
141953	207.5	0	1023.74	690.21	0	0	0	373.61	0	0	0	0	0	675.73	508.78	168.65	0	0	0	325.48	0	0	0	0	0	0	1061.2	0	0	126.01	0	0	81.7	37.92	206.73	0	0	0	0	0	460.23	0	0	0	0	0	0	0	0
142171	2671.44	2551.49	7059.56	1576.55	1507.31	358.51	1267.83	1839.4	609.17	1248.82	487.24	787.16	3620.37	4192.14	3914.49	2475.02	253.42	324.65	3571.71	1395.59	533.54	1223.64	529.36	2640.43	1390.28	606.26	1428.57	0	1237.07	765.04	830	1035.14	930.8	673.9	1502.54	1020.1	1962.56	2424.11	1394.76	690.93	467.76	214.75	1306.46	908.36	369.86	508.29	0	496.76	1262.9
142585	1065.41	847.08	0	585.28	0	326.85	0	948.75	0	0	0	0	228.12	512.72	177.61	0	396.22	475.58	0	0	71.36	385.95	168.01	55.05	0	0	557.86	0	0	684.07	0	0	0	0	522.01	764.26	163.14	0	0	635.36	688.87	0	0	0	0	0	0	0	0
142725	1129.54	749.58	294.84	728.38	83.33	338.91	537.14	579.26	544.15	403.97	206.73	2065	0	231.7	1242.92	24.99	2296.12	2073.24	36.96	769.07	662.26	0	677	805.5	284.87	1345.32	413.31	1429.69	241.85	223.63	340.57	305.69	85.34	471.11	0	0	287.56	782.65	75.84	296.65	187.17	860.12	583.35	215.24	350.75	0	342.23	0	257.49
143279	366.26	328.49	386.31	410.46	12.83	696.19	844.47	906.57	401.97	192.69	0	720.75	488.65	383.02	310.82	345.22	553.37	407.52	624.93	0	370.43	0	212.37	460.14	0	0	0	455.1	0	0	0	0	0	0	275.05	914.38	0	0	208.04	120.25	516.42	0	451.86	0	0	280.65	0	0	0
143724	549	2534.34	2656.11	2670.22	461.64	0	4882.89	2498.94	2823.11	3873.82	623.34	3217.97	2753.6	2504.75	1240.54	0	1326.16	2091.16	454.14	0	8331.08	5576.97	1063.31	283.44	4203.83	2965.37	2781.83	0	2552.51	2936.74	2755.78	3195.13	2751.51	1827.81	0	6258.07	0	8365.48	1047.35	2231.93	1257.8	2912.84	3273.79	4455.97	916.94	4970.81	2289.67	3397.79	3681.52
143730	0	264.53	0	0	0	170.66	0	111.64	69.24	0	0	0	43.98	182.19	0	0	227.69	91.2	0	0	0	0	0	0	0	0	0	0	36.74	0	0	0	0	0	0	0	0	0	0	0	0	0	117.54	0	0	0	49.23	0	106.52
144082	5073.31	5752.67	1626.84	4556.62	1365.62	3393.67	3989.76	1989.34	2598.38	3196.57	2487.89	2377.64	1124.21	3048.39	3541.84	4319.41	9734.07	7012.87	2101.99	2733.75	3985.79	4225.82	7286.96	1803.86	2690.83	3026.5	4483.1	1155.51	1809.24	2611.09	4291.55	2654.6	2681.49	2962.83	3954.48	2502.71	3121.54	2540.93	1685.96	2003.48	2727.58	3270.65	2547.99	3850.34	2802.72	601.56	2436.07	3007.89	4028.34
144704	259.08	0	78.6	1113.56	0	0	0	0	0	0	0	0	0	145.05	0	0	0	0	0	88.91	0	0	0	0	0	0	0	0	0	0	0	0	216.16	223.5	0	0	1229.96	0	160.47	283.02	1263.41	0	0	0	0	0	0	0	0
144934	638.64	0	961.06	756.88	464.12	553.21	856.63	649.51	646.88	536.67	0	2182.2	343.14	327.8	1030.1	906.1	0	0	1333.21	238.86	0	0	0	646.69	0	0	0	0	0	0	0	0	0	0	0	0	0	0	1346.2	1140.25	746.3	1533.79	96.64	0	637.07	927.07	0	784.31	656.16
145115	96.05	817.62	0	855.38	133.33	151.65	93.91	0	731.2	635.5	2167.73	530.44	994.89	0	0	0	0	0	0	0	0	0	0	666.98	566.94	0	0	0	235.04	0	447.81	705.24	233.67	257.09	0	0	962.74	0	216.72	312.65	1108.19	1593.53	0	54.38	240.77	498.03	0	0	295.06
145538	0	139.08	0	298.5	0	275.59	453.28	101.66	292	235.61	0	80.09	0	209.76	225.66	191.57	92.53	69.8	38.77	0	167.13	141.7	285.37	35.89	0	0	0	0	42.35	0	0	0	75.23	0	0	0	0	0	116.41	0	283.74	0	0	0	0	73.24	0	0	125.4
145642	0	789.08	0	291.97	57.73	221.72	427.47	708.59	322.5	539.64	0	152.16	0	338.48	248.13	0	0	0	0	0	0	0	61.03	149.77	88.76	0	0	0	0	435.68	153.37	267.06	70.18	174.98	0	0	621.29	0	0	93.8	152.5	223.32	0	739.1	0	0	307.75	0	194.42
145767	0	0	121.15	286.38	0	155.57	0	122.61	0	354.5	0	353.22	127.1	0	257.92	154.17	63.04	0	0	56.83	349.74	0	87.96	167.55	278.65	0	489.74	0	256.22	179.99	166.74	0	213.27	173.06	0	0	216.32	0	257.55	372.28	0	0	0	0	289.53	0	0	0	548.98
145883	2077.76	2956.46	4208.51	2359.78	383.85	2824.78	3141.34	5137.65	1562.57	1183.64	6400.03	1807.69	3956.96	2368.28	1584.84	0	2008.09	2470.52	3221.75	2847.74	2054.48	1294.3	2945.1	2918.44	2465.6	4083.12	3150.85	607.7	4150.17	3915.32	4578.32	4540.57	5056.83	5092.14	5512.88	4835.36	5390.33	4560.27	4164.33	2123.27	1725.9	6705.27	5881.3	1399.69	3589.17	4243.73	3551.1	4660.25	4341.28
146326	253.86	373.53	759.29	308.42	0	0	0	0	0	54.37	0	0	89.64	0	0	0	0	708.38	0	136.48	176.29	0	0	0	0	0	641.48	1162.98	0	0	0	0	0	0	0	0	571.62	319.79	303.77	390.07	535.19	451.6	0	394.68	0	198.7	0	0	396.16
146469	67.01	237.78	191.11	202.5	83.93	666.91	745.66	545.26	527.72	84.38	1150.4	271.79	301.89	921.57	203.49	0	760.92	641.71	134.78	33.91	414.35	637.57	417.35	100.3	0	0	119.68	0	0	0	210.2	0	301.91	93.86	0	0	0	0	0	1528.46	889.51	840.86	160.36	383.92	1158.75	0	253.32	375.45	1580.83
146569	85.51	373.77	102.27	138.67	466.92	82.83	0	138.54	73.69	85.85	0	164.06	0	161.18	215.97	0	170.76	69.81	0	114.87	0	0	458.28	71.56	79.86	0	0	0	0	0	0	0	60.41	0	0	0	0	0	0	0	0	0	0	0	0	0	0	0	0
146698	0	0	171.05	1345.6	0	0	0	0	0	0	0	0	0	163.71	0	0	0	0	0	98.17	0	0	0	0	0	0	0	0	0	0	0	0	418.69	444.12	0	475.19	1526.82	0	256.59	494.42	1725.44	0	0	284.33	0	0	0	0	0
146943	438.81	582.16	2093.42	663.95	0	0	0	0	60	21.9	0	0	105.09	436.66	0	0	0	554.44	0	0	0	0	430.45	211.54	0	0	0	0	0	228.79	0	0	0	187.79	0	280.14	274.56	0	0	120.62	596.13	0	0	153.33	0	0	0	0	0
147108	15297.7	0	1910.06	10599.1	2951.95	9509.43	8296.25	6769.32	5089.65	3960.79	4394.55	7359.49	3838.25	6533.43	9259.37	6839.13	16962.6	8650.19	6143.05	4701.85	3791.22	7171.23	12811.3	5713.09	3633.7	3182.16	5432.21	561.72	4728.74	3489.7	3632.72	3476.78	3507.82	4314.01	6741.7	2428.32	3846.47	4628.23	1832.85	1694.55	6383.12	8379.5	6134.18	2002.91	8359.3	1523.91	3937.37	8265.17	8438.21
147369	0	0	35.19	0	0	0	0	0	0	0	0	16.81	0	0	71.16	0	0	0	47.63	0	0	0	0	0	0	0	0	0	594.61	301.2	0	0	0	0	257.82	388.07	0	0	0	0	18.73	24.25	0	0	14.23	745.62	0	0	579.06
147467	435.12	1197.4	0	1462.7	0	348.85	0	0	957.38	641.95	1278.14	815.68	825.86	0	0	0	0	0	46.45	0	58.74	0	0	648.3	407	183.84	0	0	226.03	0	742.71	550.77	340.37	326	0	350.27	926.15	0	0	356.63	1064.2	1505.28	0	0	389.82	448.16	0	172.42	367.96
147785	66.65	408.57	0	536.31	0	38.57	0	0	556.99	368.33	237.89	331.48	841.66	0	0	0	0	0	0	0	0	0	0	239.27	25.5	0	0	0	864.13	0	0	544.16	0	158.04	0	0	0	0	0	0	811.66	1558.96	0	0	0	1062.97	0	0	147.91
147979	20.67	1246.37	0	456.18	130.86	961.72	2043.62	0	990.44	1418.31	679.46	1348.17	4932.81	504.12	809.85	0	449.79	776.8	0	0	1222.18	1598.2	298.41	562.3	983.9	1403.05	0	3141.95	1040.06	0	540.51	1310.07	0	11.19	1246.24	0	744.88	1841.14	0	962.62	0	1631.81	287.22	2060.69	2116.95	0	0	1126.88	2739.19
148279	768.09	1025.69	1039.85	1629.27	394.6	17.17	377.47	938.28	1359.3	3073.63	718.47	450.51	181.72	890.04	333.38	316.49	490.81	903.92	331.17	434.25	694.96	1533.94	472.58	756.91	519.36	292.32	1681.4	197.27	164.77	160.9	297.09	581.27	195.8	611.18	2074	1999.73	739.96	0	369.2	831.86	1073.63	761.84	194.28	1064.37	651.91	347.57	226.77	239.58	679.79
148494	2032.43	0	6182.93	2369.39	929.61	0	0	2304.06	0	0	0	0	0	2587.88	4534.4	1563.7	0	0	1257.55	3334.05	0	0	1036.8	0	0	0	6748.05	0	0	1204.61	0	0	757.17	1877.66	2579.34	1324.87	1135.79	0	1618.32	2008.45	1880.34	0	1363.53	2407.22	0	0	1077.14	0	0
148589	1065.86	0	0	988.48	0	1117.04	0	164.94	386.82	461.77	0	522.27	0	13.48	0	0	0	904.41	0	534.11	0	0	1491.12	577.31	0	0	0	0	0	0	0	0	40.43	0	0	0	0	0	670.14	0	1080.34	1891.19	0	0	0	23.02	0	0	0
148864	627.47	1467.39	451.84	609.58	0	640.17	259.4	1114.3	401.68	695.69	597.84	797.97	596.6	572.75	1413.93	699.35	2537.85	130.09	490.27	1112.84	725.29	0	1996.05	986.36	312.57	0	0	0	0	0	144.55	0	0	0	663.43	0	0	0	0	0	362.12	0	0	0	381.57	0	0	0	125.53
149009	138.02	0	322.26	173.14	51.78	0	1010.78	348.72	313.02	613.53	0	172.96	213.3	98.85	119.44	0	287.25	233.92	0	0	321.62	270.09	457.47	12.18	373.1	269.29	379.8	447.34	207.52	254.64	82.25	347.46	256.66	418.56	0	430.54	477.65	0	367.56	436.84	424.58	338.82	413.82	329.2	294.07	406.08	205.05	235.12	413.48
149290	113.97	153.24	0	64.02	0	0	0	32.92	0	0	0	0	0	259.1	0	486.48	0	0	57.52	328.2	0	349.29	140.59	0	0	168.52	0	0	0	150.26	80.81	159.28	0	211.7	0	0	146.02	0	2.4	0	0	0	74.95	0	168.51	0	140.23	100.69	0
149395	205.4	79.27	304.32	73.46	0	109.61	295.51	213.33	237.79	268.07	0	169.66	336.41	240.66	0	0	0	182.85	0	167.29	0	245.14	17.49	72.03	0	0	0	0	0	0	0	0	0	0	0	0	0	0	0	197.1	237.04	52.55	0	0	197.66	157.23	0	0	218.55
149612	14.96	398.34	0	387.06	0	82.91	0	0	520.48	178.45	106.19	249.53	264.23	0	0	0	0	0	0	0	0	0	0	356.79	0	0	0	0	0	0	0	0	0	0	0	0	0	0	0	0	0	128.47	0	0	56.41	48.78	0	0	108.51
149684	0	0	0	0	0	89.28	388.44	132.57	525.13	776.69	0	0	61.05	0	437.49	309.24	298.61	292.98	0	0	774.12	0	0	359.82	448.03	0	0	0	0	0	0	48.96	51.78	0	0	0	0	0	0	0	0	108.57	0	0	147.98	0	0	0	0
149829	1240.95	1667.91	1302.83	1894.92	0	223.7	0	0	871.39	1489.8	0	0	1324.39	886.98	86.51	0	0	0	0	0	884.86	593.14	115.97	0	0	0	869.15	0	0	0	0	0	0	0	0	0	0	0	273.56	0	0	0	0	0	0	0	0	0	624.08
150321	0	0	436.28	899.49	260.96	0	0	552.87	587.25	856.72	0	0	400.47	582.77	587.74	210.64	99.06	0	0	50.03	1045.6	0	0	412.84	0	0	444.36	0	0	397.07	0	0	284.54	577.6	0	0	0	0	0	459.99	769.65	312.43	286.02	0	626.17	0	0	87.98	0
150694	729.72	243.07	3442.1	4914.35	0	304.24	0	0	214.28	80.51	302.9	139.5	117.79	509.09	101.99	234.81	0	88.36	238.8	616.45	0	0	353.2	293.49	516.97	605.14	0	0	267.95	1888.23	687.71	552.08	0	0	56.77	3430.9	3601.92	192.12	1452.42	1694.66	7977.15	328.16	377.1	1654.27	0	0	1194.85	161.32	0
150867	1361.98	3174.89	212.29	3947.71	0	612.56	0	5515.75	1904	0	2017.07	1380.42	1275.67	2039.96	3837.23	4164.18	0	1233.9	3119.1	4109.28	0	0	536	6309.98	0	1550.27	0	954.09	0	1697.17	2036.49	2839.48	0	2302.92	0	4820.12	3200.37	0	0	0	0	1209.29	1215.38	0	0	537.31	0	0	0
151034	549.11	0	0	225.83	1415.92	0	0	0	546.17	1024.71	0	0	0	0	0	92.48	0	0	0	0	450.23	436.45	87.32	0	0	0	692.04	0	0	0	0	0	0	0	0	0	0	0	0	169.92	0	0	0	241.53	0	0	0	0	0
151220	286.52	430.73	0	215.05	0	14.06	334.06	0	0	0	198.24	0	51.3	474.63	261.15	730.9	120.78	0	253.53	330.92	0	567.46	310.52	219.89	0	652.34	0	0	294.94	28.68	378.94	830.71	482.99	596.45	0	369.36	401.84	0	0	0	0	563.92	0	491.94	521.82	0	99.01	0	478.42
151354	69.79	1174.58	688.53	620.99	144.46	1062.54	199.04	0	511.26	714.39	1078.58	553.74	596.29	907.45	1987.11	900.75	2188.15	1098.84	703.14	0	1082.11	1400.53	0	997.88	571.2	77.39	0	0	234.32	434.45	260.52	660.2	199.92	295.68	0	0	0	0	0	0	350.56	594.8	0	0	0	397.22	0	0	0
151412	0	95.37	0	5431.02	0	1387.22	1344.71	0	2779.93	2174.02	6600.43	1754.87	546.09	0	316.6	677.87	105.01	0	322.83	0	435.65	99.73	40.25	2756.14	5607.73	4416.07	0	281.48	3019.41	1308.14	8890.2	4580.57	916.51	4220.69	0	2043.25	2133.92	2077.89	379.34	1440.68	6145.73	6145.15	0	894.14	3854.48	4852.39	330.09	1543.1	2358.69
151585	343.13	1223.8	287.64	0	0	0	0	618.65	248.63	101.03	0	0	128.03	1287.49	248.84	176.79	1175.91	0	80.71	140.3	0	0	1058.06	327.5	0	0	0	446.46	0	0	0	0	0	0	0	65.75	0	0	0	0	0	0	0	0	0	0	0	0	0
151714	187.59	1186.89	0	652.99	0	251.18	0	0	0	928.76	652.71	624.97	540.18	1259.66	45.5	139.19	0	245.51	0	0	0	0	38.5	408.03	711.28	0	0	294.68	0	0	0	52.58	0	0	0	0	0	0	0	0	264.21	1038.72	0	0	0	0	0	1152.3	0
152060	465.2	565.62	327.94	599.08	103.3	14.18	0	0	452.98	763.79	0	0	305.63	378.26	0	0	112.72	226.2	0	0	0	147.89	0	0	0	0	535.23	0	0	0	0	0	0	446.84	0	0	0	0	0	0	42.09	0	0	122.4	0	0	0	0	229.07
152163	551.24	647.01	516.6	177	0	346.24	0	0	157.91	303.37	467.31	570.57	52.59	927	494.42	971.04	386.85	168.05	574.85	896.6	566.5	2071.84	726.12	0	0	632.74	234.28	106.87	0	1111.82	873.66	776.54	473.04	1022.42	598.55	1237.89	923.36	0	818.43	842.75	514.48	963.92	1295.98	751.64	793.33	501.54	1053.98	976.71	1225.92
152449	2298.86	4191.72	5043.97	3470.76	372.42	0	0	0	6.63	617.29	0	0	28.78	0	759.44	0	0	2703.94	0	0	0	0	0	0	0	0	1846.93	5264.09	0	0	0	1039.88	0	0	0	0	0	0	876.12	0	1374.46	1072.37	1994.98	885.66	0	119.64	1180.44	0	0
152472	5.42	0	0	0	0	5867.62	5644.1	4144.86	3947.66	0	1648.9	2537.87	1366.37	1129.92	0	279.18	0	0	1100.05	719.82	1141.56	0	2326.92	1260.42	0	0	0	0	1378.05	0	1619.26	0	0	0	0	0	0	0	0	984.8	0	0	0	0	1231.59	841.88	0	2993.63	1578.65
152485	0	0	31.54	0	0	0	0	0	0	0	0	0	0	3.45	0	0	0	0	0	0	0	0	0	0	0	0	0	101.07	0	0	0	0	0	0	0	0	0	0	0	0	0	0	0	0	0	0	0	106.2	0
152662	197.57	0	2803.66	2487.55	0	0	0	0	0	0	0	0	0	39.03	0	0	0	0	0	387.48	0	0	58.91	0	0	0	0	0	0	0	0	0	271.51	1924.11	0	1285.72	1484.11	0	451.54	1410.99	3182.52	0	0	497.82	0	0	360.12	0	0
152912	0	1743.71	0	37.4	0	506.14	482.17	0	0	782.98	1200.53	1216.04	0	0	100.47	0	299.5	0	99.02	0	39.87	0	0	1019.68	1879.96	1980.78	0	0	0	0	2052.52	283.28	0	0	0	0	0	1694.55	0	0	0	638.66	0	416.14	0	0	0	0	1947.43
153015	0	1141.78	0	550.33	68.3	0	739.41	324.3	1041.57	853.75	0	173.21	0	519.89	18	0	349.37	0	0	0	972.9	0	224.14	0	0	0	0	0	0	0	395.3	0	0	169.66	509.4	603.75	534.23	0	108.57	0	0	0	0	0	0	0	0	0	390.38
153239	0	594.59	0	288.93	0	104.58	0	0	921.54	192.52	0	323.17	0	470	0	0	0	0	0	0	0	0	0	70.23	571.43	68.85	0	0	0	0	0	0	0	0	0	0	0	0	0	0	0	0	0	0	0	64.97	0	426.79	0
153296	0	0	37.62	150.79	0	0	338.2	0	0	3.59	0	0	0	0	0	0	0	77.39	0	0	0	0	0	0	0	0	70.31	0	0	0	0	0	0	93.55	0	0	0	0	0	21.18	32.55	34.59	0	0	0	0	0	0	123.61
153527	816.71	729.99	896.54	1783.34	474.57	0	399.12	489.69	862.33	1593.2	79.96	0	835.84	1148.43	123.27	0	530.01	492.75	0	456.66	1419.95	752.27	347.23	0	0	0	1354.23	0	0	249.9	317.89	561.33	401.21	174.02	207.48	397.73	307.57	934.56	648.52	0	1552.85	0	0	923.78	0	0	0	0	527.68
153655	172.89	735.87	461.89	534.13	142.02	371.18	323.94	321.55	491.97	940.99	194.03	0	206.74	591.58	536.51	102.58	260.79	249.43	37.08	0	747.98	365.36	166.32	198.32	545.24	0	1018.91	0	0	360.99	0	510.91	347.56	880.94	215.09	0	321.94	0	290.33	467.86	701.41	285.81	198.48	620.71	322.95	480.8	199.78	0	0
153887	1620.97	1404.23	1459.51	632.64	217.39	1295.08	1236.68	1947.24	0	0	1030.6	1599.27	471.91	2837.39	2239.88	2956.41	626.57	511.08	2459.32	2234.89	1087.47	3795.53	1811.84	1028.87	0	1989.3	814.12	647.52	1539.91	1762.2	1919.24	2651.26	1930.98	3746.67	1494.51	2158.17	2174.56	2909.5	2688.55	2463.03	1458.45	2842.44	2510.88	2916.25	2244.75	1972.95	2348.09	2256.15	2676.44
154162	1006.72	1205.17	742.59	1283.67	235.31	0	1289.83	62.82	1751.35	2053.5	0	357.6	872.4	1363.09	92	0	0	0	0	786.19	454.07	0	0	166.11	423.71	82.11	443.93	42.03	0	113.79	92.05	206.32	156.59	439.83	324.82	221.04	161.31	0	0	384.53	829.79	111.68	0	329.12	470	456.3	140.12	0	519.47
154357	291.31	434.93	791.01	625.2	0	88.64	401.63	340.42	231.26	0	343.17	273.79	368.95	321.65	117.82	0	533.74	389.32	0	737.26	350.26	266.33	597.13	96.22	0	757.52	0	0	0	0	491.39	122.48	0	406.49	0	0	1022.48	461.21	337.77	498.28	489.49	1810.96	615.91	0	482.25	774.12	0	0	0
154490	208.14	555.41	102.14	598.62	4.79	0	348.05	362.58	110.95	36.86	0	157.5	92.62	54.59	28.99	0	158.45	297.54	0	0	95.19	0	85.47	138.86	0	0	0	0	0	0	0	0	0	0	257.62	0	167.29	0	114.55	38.15	257.65	159.94	244.5	0	153.03	119.17	134.73	0	106.29
154633	341.42	392.45	813.43	877.95	0	0	0	703.1	760.64	2176.74	0	331.94	232.77	0	0	0	924.71	906.55	128.8	0	694.88	1728.76	442.03	0	0	358.28	57.18	0	0	0	0	0	2283.39	1349.65	0	879.62	0	1114.19	832.1	1250.57	838.5	0	557.67	568.61	1574.88	0	524.3	376.93	558.24
154770	493.68	37.13	378.45	731.7	0	0	0	0	586.99	964.02	0	230.22	605.42	516.64	0	0	138.58	145.75	0	0	545.2	0	110.84	0	0	0	0	0	0	0	0	0	39.97	47.26	0	0	0	0	97.43	229.49	803.7	0	0	713.15	322.55	340.59	0	0	451.78
155002	282.24	191.07	161.86	204.55	18.3	622.9	1478.13	632.35	567.84	902.06	470.29	506.01	0	0	0	0	736.96	881.06	0	0	1441.52	2333.81	486.97	0	0	718.61	1007.89	0	0	1037.38	0	1147.73	666.49	0	0	1083.48	573.97	842.37	536.11	1136.36	983.3	557.11	523.3	957.61	317.81	507.44	457.8	427.32	893.32
155166	14172.9	7295.25	15825.5	10258.7	4124.32	1482.11	10212.1	6504.34	11438	26019.8	6214.2	4525.82	5800.87	6888.45	3391.62	2630.56	8313.97	7864.32	4049.97	3469.62	10992.8	13745	3945.3	4587.77	4950.71	7881.94	0	6618.29	7777.34	3499.43	7657.14	10360.6	16925.3	15793.9	5943.81	7108.95	10334	16908.3	8911.34	9292.21	10497.8	10098.8	4947.41	10641.5	10727.1	6824.18	3537.22	6333.56	9098.87
155333	0	0	183.5	0	0	297.63	64.89	527.02	161.63	171.53	0	0	298.14	0	0	0	0	0	0	0	0	0	0	0	302.13	103.3	0	0	533.77	0	663.29	1052.02	0	719.87	0	1234.9	0	1151.4	438.6	479.57	516.26	917.92	0	358.47	766.2	943.47	480.32	718.85	786.63
155463	3209.79	1334.04	3285.67	933.88	4120.5	204.68	1118.71	840.16	4923.32	6468.59	0	129.72	2289.08	2218.46	319.46	226.05	0	0	0	322.57	0	0	0	0	1502.52	0	1446.91	2169.2	0	0	167.06	0	0	0	185.61	0	0	0	0	0	0	0	0	0	0	0	0	0	0
155629	5.83	0	132.46	156.51	0	191.06	363.22	329.28	285.4	478.31	0	172.47	128.88	123.02	0	15.84	485.71	498.92	80.47	0	167.94	0	0	5.45	0	0	0	0	0	50.06	0	0	0	23.41	51	0	81.9	0	0	92.59	0	66.92	0	44.9	79.97	134.4	0	0	71.75
155721	0	1383.54	0	0	0	143.63	759.15	416.54	680.76	770.6	315.9	21.08	1004.9	422.87	0	0	0	756.23	0	0	638.07	0	0	206.69	0	0	0	1042.07	0	0	0	668.9	0	0	0	0	353.47	1136.53	469.58	0	0	1033.4	76.1	0	133.57	589.46	0	411.94	912.83
155814	78.53	18.54	0	126.65	0	128.05	148.26	230.03	71.58	0	0	0	131.94	53.92	0	0	0	168.33	0	0	0	0	0	38.66	0	103.17	0	0	0	117.18	0	0	94.08	0	0	0	0	0	0	0	65.1	81.17	52.28	0	0	0	70.1	0	63.79
156022	0	0	520.02	0	0	0	0	0	0	105.54	0	0	0	0	0	0	0	0	0	0	0	131.73	177.52	0	0	0	0	0	0	0	0	0	0	0	0	0	0	0	297.86	528.13	578.25	941.74	0	0	516.84	293.26	0	0	782.57
156114	217.03	314.21	137.87	0	0	320.11	281.86	469.53	114.26	0	0	151.16	0	0	99.83	0	0	291.48	21.29	0	0	53.32	0	238.85	0	0	0	135.43	0	0	0	131.54	0	115.22	0	0	0	0	98.64	0	205.81	133.11	135.59	0	127.85	63.14	129.12	321.63	124.13
156262	1193.06	1184.1	1106.59	398.77	0	1613.95	2226.91	1614.89	849.66	1040.2	916.57	516.41	807.31	1198.55	794.66	216.56	1258.39	780.49	1080.96	2266.83	654.98	0	1543.83	927.08	0	890.16	725.24	791.13	1126.49	1168.63	1363.92	0	1073.71	1402.3	1185.46	1015.99	781.29	326	1414.4	1264.61	284.04	2072.98	1368.44	142.64	1589.88	769.61	246.58	1673.13	1827.14
156335	2504.86	573.27	0	1928.26	1809.12	981.84	6517.19	66.13	1922.31	4177.41	0	2950.45	207.51	1014.52	0	659.51	5637.82	4219.24	0	0	6697.45	3692.14	1223.98	1644.33	0	0	3647.97	0	4037.49	4434.53	0	1727.68	2636.64	1384.56	1092.54	5795.36	4267.05	7876.98	3148.62	5859.12	6545.49	3392.26	7814.74	1655.31	1341.21	5923.5	4421.44	7998.93	4999.8
156565	0	459.98	419.35	0	0	0	1218.2	1312.82	870.68	986.28	0	1084.37	0	0	0	0	848.23	1671.84	0	0	2403.95	4812.1	970.89	0	1746.3	501.68	1263.64	0	0	1497.11	1667.27	1276.15	924.46	1184.89	0	2462.14	2958.39	3811.3	243.04	1263.6	1542.19	591	427.47	1125.77	980.25	0	227.96	0	1187.75
156694	4490.2	5787.05	653.82	2616.56	608.9	3391.98	0	4633.17	3071.21	1700.66	6395.74	2302.51	3969.59	2838.69	10303.2	3446.07	10196	5252.19	5931.22	6294.78	904.1	986.03	10830.1	8837.24	5213.8	3128.57	3182.06	5696.19	3402.05	0	3439.86	5359.9	0	1605.68	6490.84	1490.88	8328.63	0	732.18	3378.01	2021.92	3257.94	3541.04	1063.52	2487.32	3823.9	2153.49	2315.28	0
156854	1805.42	3290.12	2432.13	4165.65	0	1167	2434.98	2909.86	2446.61	4276.22	0	1749.01	4168.32	2745.35	537.99	988.39	1016.71	1318.82	683.74	1319.59	3293.29	2614.66	0	1231.75	2247.19	606.37	3686.68	338.16	1230.18	1321.32	1162.07	1801.48	1875.12	4475.01	5621.86	3508.16	1746.5	1939.35	4963.05	1979.79	3510.96	2386.85	1299.65	2727.76	2596.78	3629.06	941.49	1120.34	3658.38
157017	0	0	0	0	0	0	0	0	153.98	0	0	44.08	0	28.98	0	0	0	0	0	0	0	0	0	0	0	0	0	0	0	0	0	0	0	0	0	0	0	0	0	0	368.59	0	0	0	0	0	0	0	289.6
157054	781.57	398.23	825.79	532.46	0	535.57	819.58	844.84	233.41	292.11	549.64	416.82	0	920	616.57	804	815.89	408.09	755.14	418.38	590.44	1313.3	782.28	33.53	236.97	542.69	767.63	219.17	655.58	536.4	620.63	545.08	637.41	832.12	617.61	448.27	549.77	373.71	949.67	134.64	557.22	1418.71	1135.87	400.68	599.41	669.69	618.76	1040.13	1266.39
157240	806.12	699.23	1140.51	692.63	0	1011.1	1353.89	1491	408.66	613.54	409.48	485.06	454.08	927.57	708.15	0	719.65	325.5	760.51	1224.98	443.1	1176.37	1158.72	391.22	0	0	527.07	598.9	548.24	649.26	843.07	1160.3	478.88	723.13	850.86	529.49	326.86	215.3	1077.75	891.19	957.58	1433.36	1177.54	508.44	836.75	558.2	750.78	1223.64	1406.94
157430	436.21	819.12	673.04	474.34	0	185.79	0	0	0	222.27	0	131.9	324.98	539.71	621.91	510.88	1310.67	260.04	475.47	485.66	223.97	0	2222.97	737.4	587	320.29	328.69	503.61	0	392.32	0	0	0	137.53	718.64	538.4	823.24	0	0	175.17	126.83	305.87	596.67	93.87	0	0	291.36	479.11	0
157469	1271.97	66.68	2280.78	891.39	46.63	515.58	1006.79	768.68	2361.84	4077.84	0	2167.96	827.27	593.2	124.73	305.38	0	0	0	128.61	0	0	0	0	0	0	0	0	0	0	0	0	0	0	0	0	0	0	827.22	3050.29	1414.08	970.55	0	0	309.74	519.52	0	264.18	1115
157614	0	0	0	108.88	0	118.81	853.16	0	98.93	0	0	0	0	213.04	56.77	36.39	729.48	734.41	0	0	0	0	205.88	0	0	0	487.01	0	0	0	0	0	28.23	0	0	0	0	0	0	0	0	0	59.96	0	0	0	0	0	513.28
157725	48.42	0	402.05	685.09	0	0	1168.9	214.87	283.35	0	0	407.62	160.38	329.92	20.95	12.82	211.72	212.86	0	0	162.74	0	0	51.3	168.84	434.07	0	266.87	254.86	195	239.92	159.61	305.47	290.28	0	0	140.07	0	17.6	76.62	104.56	100.81	174.27	119.7	178.39	0	0	0	383.33
157945	5534.77	4502.45	7992.27	3398.76	371.71	5318.82	6285.13	7949.79	3001.44	3682.17	4160.53	3556.25	3779.88	5237.43	4760.28	2547.78	5677.54	3683.35	6543	8016.31	4027.48	8812.2	7817.55	6334.07	4232.66	0	4934.33	6045	5519.83	4838.58	4716.29	5916.57	3451.14	5834.85	5543.81	5928.02	4256.49	4588.38	9686.35	7169.14	5448.38	13057.2	9747.92	4691.84	6726.18	6889.35	4069.14	9672.8	8857.93
158111	0	686.99	150.83	530.05	0	17.82	0	278.56	0	23.17	0	0	200.47	91.11	461.52	40.17	0	0	197.34	0	0	0	773.81	316.23	0	0	0	0	0	0	0	0	0	0	432.84	0	423.44	0	0	0	0	0	0	0	0	0	0	0	0
158165	1206.7	450.84	436.15	1376.92	61.25	1195.85	2233.17	1471.39	617.86	78.37	0	820.67	756.34	721.98	435.14	0	212.36	1616.09	309.64	0	1025.89	0	0	795.05	588.25	226.82	0	838.99	1064.55	919.08	1117.81	0	0	1474.62	0	864.69	0	1307.36	1184.9	0	0	0	1793.49	486.51	1258.62	1193.82	0	0	1813.7
158347	0	0	0	911.29	0	30.55	2355.78	0	0	719.11	0	0	0	1635.71	0	1822.6	1461.73	1181.28	0	0	0	1124.35	0	0	0	1843.05	1272.37	0	1033.33	0	0	262.3	0	393.24	0	0	473.78	257.98	0	0	216.45	0	90.41	0	42.24	270.35	0	0	850.84
158438	206.55	144.96	126.92	0	0	362.58	793.55	401.18	0	262.34	0	254.74	132.86	203.96	0	0	0	451.81	355.38	149.03	229.86	0	0	381.43	0	0	0	0	0	0	0	0	190.58	220.01	0	0	0	0	0	0	296.7	302.08	0	0	0	0	231.73	256.27	0
158656	5716.69	6865.66	5755.45	5101.46	1086.14	13390	10706.9	1107.05	5112.89	9155.53	9904.5	5367.56	8163.73	6750.16	13591	5383.07	5113.07	5875.17	5011.84	6657.45	3659.5	3233.17	3733.03	5393.79	10308	12446.6	6481.99	0	16919.6	13105.3	14989.8	22498.2	26821.2	25255.6	11383.2	19320.4	16153.7	27111.9	7074.22	20446	17542.3	19076.1	13349	11500	20698.4	21291.2	14154.2	21003	26203.6
158807	0	3131.43	29.7	1842.6	1903.05	5122.48	3958.26	2340.86	2527.36	3237.83	0	113.51	3701.59	3869.77	3762.5	0	1123.18	0	808	1724.7	0	0	1255.49	0	4306.79	0	0	0	0	0	0	0	0	0	0	0	0	0	133.59	4806.68	3992.55	2509.36	0	2492.52	4734.03	3652.84	0	0	4522.84
158959	0	0	79.18	47.09	0	0	344.46	187.08	8.41	281.39	0	119.18	0	0	0	0	0	362.46	0	0	0	0	0	0	0	0	0	0	0	0	0	38.9	0	0	0	0	0	0	0	80.18	82.04	0	0	71.42	141.58	117.98	0	0	9.52
159263	1324.38	0	323.55	211.5	433.03	370.23	328.81	298.84	69.41	136	0	101.49	0	543.87	258.71	320.72	187.99	245.67	0	0	0	142.24	107.14	0	0	0	0	0	0	0	1171.92	1795.75	0	1451.29	0	0	0	0	0	0	0	0	617.73	310.54	0	0	202.63	1883.08	0
159336	324.73	272.44	94.54	210.34	0	425.49	0	240.28	50.06	142.55	0	0	246.38	256.78	201.57	281	407.24	203.22	185.1	17.95	284.68	590.38	0	163.63	0	0	0	0	189.14	0	0	88.41	214.14	283.44	0	0	170.61	0	0	0	0	310.12	25.71	0	0	167.08	0	297.4	0
159609	111.32	700.9	136.11	116.01	0	909.04	1704.57	0	552.63	427.03	0	175.63	147.03	1116.63	284.21	646.28	1080.69	1225.45	0	703.82	486.8	1040.18	1115.49	335.77	658.15	0	1129.9	352.18	34.12	622.07	573.08	220.38	760.35	328.49	268.43	0	0	0	0	0	0	253.24	929.5	429.98	517.73	0	455.59	1275.66	1147.34
159670	333.36	2008.01	0	457.47	0	0	1125.83	0	944.63	1344.05	278.59	0	1235.4	0	0	320.14	0	0	0	0	1110.2	707.33	150.16	0	956.57	0	0	0	0	0	0	897.98	345.79	0	200.19	0	0	649.84	0	0	0	645.38	0	0	486.48	718.59	0	0	500.66
159794	951.68	494.91	535.09	414.28	282.18	1027.14	1087.91	1414.08	483.52	383.95	361.41	372.03	322.46	647.42	480.71	777.72	1130.15	612.8	711.92	656.84	581.43	0	1022.3	555.79	0	339.36	0	185.06	4417.95	606.01	0	0	0	5742.26	249.67	261.43	364.6	183.92	429.48	419.25	388.1	830.94	541.33	182.09	487.08	426.08	377.46	544.91	417.72
159828	1387.73	1503.95	1591.66	1768.51	0	0	0	0	837.51	2509.69	0	317.87	0	1069.2	0	0	0	0	0	432.07	739.85	0	0	0	216.7	0	903.63	0	0	0	478.14	509.96	0	1400.9	0	0	0	0	635.16	797.32	1458.27	560.27	0	751.68	0	443.81	223.06	0	835.44
159925	197.1	0	0	154.69	0	0	0	0	94.1	0	0	0	0	0	198.37	0	0	235.23	0	0	0	0	0	41.66	0	0	0	0	0	931.85	743.26	1440.68	1027.9	1474.44	430.43	999.98	0	803.69	0	0	661.3	1478.18	671.38	0	0	855.59	828.81	0	934.88
160051	571.69	553.7	0	81.17	0	1079.12	1139.15	1305.25	556.2	904.07	0	685.17	688.56	543.75	0	0	765.35	802.69	0	0	2212.36	5186.91	44.25	501.28	961.61	629.11	0	0	1113.23	1402.37	793.24	0	1339.38	1067.32	645.05	2400.13	1510.11	1727.24	989.17	882.22	890.19	579.27	749.66	0	753.93	1244.96	812.78	1256.46	0
160150	875.22	1086.82	2440.34	2110.68	470.81	2901.74	3420.57	4927.8	1359.88	2592.56	791.21	1426.07	1784.86	1695.1	1474.9	12.08	6731.11	4859.89	2356.09	630.71	1934.67	0	1404.88	1003.69	665.66	2144.16	1473.97	1315.33	1779.28	1099.16	1581.33	1789.1	1193.4	1142.85	1806.38	756.42	892.62	1797.07	749	550.19	606.26	2414.7	1350.09	536.95	1745.08	796	1181.2	938.56	2309.15
160505	2404.91	1020.03	3668.37	1965.11	596.24	419.45	506.1	360.98	729.53	1325.39	0	0	2534.95	3440.9	0	0	0	0	0	337.47	2586.52	0	0	0	0	569.53	2378.01	0	0	0	0	226.98	0	1439.36	0	0	0	615.47	1250.9	689.54	1072.78	604.81	0	1718.5	789.85	0	0	0	681.44
160599	0	33.66	0	0	0	552.37	709.4	0	558.45	649.69	0	253.66	95.54	40.08	148.02	0	0	166.23	0	0	0	0	0	66.97	220.76	0	0	0	0	0	0	164.37	0	0	0	0	0	0	0	0	0	225.09	0	0	236.66	0	0	0	0
160704	688.06	1012.93	896.99	550.51	51.17	1121.14	650.18	1320.25	414.07	381.59	1067.83	282.87	531.83	723.69	871.02	0	1397.02	972.32	1127.39	1038.11	603.21	1318.68	2413.46	1040.99	590.44	469.22	0	875.74	473.34	746.67	0	535.52	354.09	455.29	1293.83	295.78	368.2	0	428	472.67	362.16	947.96	804.29	0	416.17	316.23	516.97	703.94	613.3
160896	1762.57	1347.79	0	1416.32	0	1889.8	1394.54	2732.71	1072.24	823.9	0	870.42	1187.04	1768.58	1658.27	0	0	916.11	2993.61	1042	0	0	2622.38	1729.82	0	0	0	0	0	0	0	0	0	0	0	0	339.92	0	96.7	120.64	186.54	387.17	302.11	87.81	143.15	56.96	479.67	188.26	0
160988	503.83	0	226.06	395.19	0	13.75	391.64	518.99	0	0	409.17	143.71	443.17	314.13	276.14	0	914.75	393.56	330.62	484.74	474.64	1206.72	779.07	353	0	0	0	0	275.49	208.83	149.72	265.84	304.75	305.66	0	0	167.66	0	0	0	0	0	77.59	0	131.31	0	0	0	0
161186	0	0	2803.1	237.92	0	0	0	0	0	0	0	0	0	0	0	0	0	0	0	86	0	31.53	0	0	0	0	0	0	0	0	0	0	0	0	0	0	0	0	0	0	1474.53	0	0	0	0	0	0	0	0
161207	0	2439.98	0	4097.28	0	781.04	195.29	0	1143.73	526.66	2166.16	683.43	0	0	35.29	194.68	0	663.13	90.62	0	0	0	0	1288.39	1178.51	1728.43	0	0	0	423.37	1009.61	1402.23	0	466.45	0	0	1228.4	1061.56	161.34	253.08	0	1091.66	0	0	253.84	0	0	0	1588.04
161300	423.69	0	2183.41	481.94	0	0	0	0	0	0	0	0	0	0	0	0	0	0	0	0	0	0	0	0	0	0	1933.86	0	0	339.77	0	0	0	446.46	0	0	585.21	0	19.25	481.98	42.52	0	0	865.02	0	0	0	0	543.91
161338	104.39	1413	0	200.43	0	0	198.39	0	1157.33	269.66	575.76	506.08	277.29	0	0	95.12	0	243.4	0	0	0	0	0	301.34	0	433.15	0	0	0	0	0	0	0	0	0	0	0	0	0	0	0	0	0	0	0	0	0	541.26	0
161367	546.59	1095.46	0	1329.29	0	0	2007.76	0	373.61	1538.79	0	119.02	0	0	0	0	1310.53	0	0	0	582.74	0	0	0	0	0	0	0	0	0	0	0	171.7	1205.01	0	0	0	2185.69	0	0	40.93	0	0	0	171.87	94.37	0	1506.37	0
161644	0	2140.84	0	0	0	2997.4	648.85	0	1015.4	991.77	1093.38	949.95	0	0	0	0	0	208.13	87.41	0	0	0	0	1049.76	663.9	0	0	0	0	0	0	2042.87	0	614.37	0	0	0	1920.04	0	0	0	2919.86	219.88	0	2681.57	1894.39	304.74	0	2033.71
162179	554.88	963.99	495.86	445.5	0	633.85	177.61	1197.96	265.89	454.55	716.86	0	331.61	413.69	1162.59	36.84	759.33	825.75	606.69	0	299.35	534.99	1231.44	565.72	279.34	118.24	445.06	208.8	341.18	617.33	234.14	405.83	0	235.3	375.2	362.26	525.69	0	0	174.12	253.42	563.91	698.44	229.47	106.96	261.44	348.17	710.87	0
162222	371.07	0	2309.01	1063.34	0	0	0	343.24	0	0	0	0	0	924.87	0	0	0	0	0	0	0	0	155.41	0	0	0	1678.29	0	0	252.26	0	0	0	0	902.93	3590.05	0	0	0	803.98	415.1	0	0	565.48	0	0	0	137.51	185.93
162320	210	1279.45	0	1073.71	0	0	613.37	501.84	1607.75	2585.79	0	492.29	0	0	0	0	0	0	0	0	1047.09	1409.68	267.62	0	0	0	0	0	0	0	0	0	0	0	0	0	0	0	0	0	281.06	0	0	0	0	0	0	0	0
162383	77.5	147.98	0	106.72	0	0	0	394.42	0	0	0	0	84.16	0	0	0	160.88	76.06	0	0	0	0	474.69	0	0	0	0	0	0	94.51	0	0	0	0	200.1	0	0	0	67.11	60.64	0	0	0	0	0	0	0	230.8	0
162622	0	1396.56	547.4	0	0	0	0	0	0	0	0	0	330.89	531.27	0	0	0	0	0	0	382.55	0	0	0	0	0	0	322.2	0	0	0	0	0	0	0	0	0	0	0	0	0	0	0	760.72	0	0	171.08	0	0
162774	900.28	1959.63	1128.62	2051.05	257.32	0	0	0	918.73	1101.24	0	0	1133.97	0	229.88	0	0	0	101.31	0	1559.12	0	0	0	465.69	0	1109.78	0	294.66	385.34	0	225.62	189.23	6341.57	1736.33	3004.29	854.6	0	1464.76	873.48	1252.83	642.31	191.55	845.22	1140.51	1173	258.96	0	271.12
162839	3416.04	0	0	0	0	887.07	406.4	0	472.73	0	856.15	290.3	878.11	660.07	2566.5	0	1210.13	797.27	2190.08	0	852.57	1813.24	1313.29	1782.05	0	0	0	614.34	0	0	826.78	0	0	0	0	1408.25	0	577.08	365.12	395.21	418.02	838.69	826.15	485.7	0	0	1180.38	0	1161.68
163001	360.43	0	419.18	2371.23	0	149.32	764.8	596.17	898.59	0	0	264.34	1382.26	1154.16	98.2	316.24	0	296.39	0	423.46	663.37	393.4	226.79	279.66	156.29	0	331.24	0	0	167.72	0	0	287.25	0	2128.65	0	0	0	1320.09	339.41	0	250.32	0	447.84	362.99	0	0	0	787.05
163308	406.1	0	4070.69	1602.88	181.4	0	0	611.27	0	0	0	0	0	0	1587.76	2301.66	0	0	740.92	770.96	0	0	596.51	0	0	0	1991.48	0	0	837.04	273.25	0	546.86	502.26	228.12	861.37	877.83	0	342.57	1126.03	330.83	0	926.6	551.57	0	0	445.68	348.12	584.11
163416	542.66	3592.67	0	1030.09	0	2050.1	0	809.81	0	1429.25	0	1058.66	1407.78	0	1440.35	0	0	0	836	0	0	703.32	1282.86	2021.34	1136.29	1460.82	0	1293.76	819.3	0	359.26	817.46	477.08	463.4	165.57	0	0	1054.38	336.17	0	398.18	0	0	0	0	0	0	272.17	556.93
163559	7879.85	23391.4	10701.5	23889	2956.01	19236.4	0	0	0	15461.8	3349.49	0	15883.3	15133.4	3242.85	7717.14	0	7598.74	4396.67	8445.86	15122.5	8251.63	3844.65	5914.11	5968.37	1900.38	11914.5	2881.13	6397.67	6283.16	6171.39	9243.8	8999.02	0	14617.8	0	4677.73	10900	21370.8	7403.62	18608.2	9386.33	4456.71	8100.77	15909.6	12594.9	3808.3	4342.85	13078
163843	940.16	1143.48	971.43	0	207.96	0	771.35	0	592.67	1137.03	708.02	219.11	0	579.07	1608.48	827.51	1411.34	1265.69	1182.4	0	898.95	2259.44	1632.75	0	540.57	0	427.32	489.6	534.02	0	0	599.37	794.78	656.47	1493.13	2124.25	0	468.83	1156.79	985.21	1141.48	1055.94	0	796.94	702.04	720.95	0	1109.01	767.88
164002	224.68	316.12	0	534.39	0	724.35	0	0	265.22	328.58	0	332.41	292.45	520.56	66.6	0	0	0	0	0	0	0	95.26	168.02	0	0	0	0	0	0	0	0	0	0	0	0	0	0	0	211.5	0	343.9	0	111.95	0	0	0	0	0
164163	0	1519.82	1056.45	1559.24	0	0	0	0	847.79	1236.21	1930.31	0	891.05	910.57	0	0	1253.83	1429.24	0	0	2370.78	1155.49	614.52	0	0	0	2556.89	0	0	710.52	0	1102.21	973.33	1711.78	1668.69	811.79	0	523.51	304.44	527.45	952.26	0	0	398.56	856.62	649.1	0	0	2070.07
164269	0	0	2241.22	1708.18	0	2572.66	1586.66	4027.24	1467.61	2151.15	2360.01	794.87	1972.71	1878.07	3924.5	1694.36	2729.5	2563.3	2613.95	1374.13	1914.58	4761.03	3588.21	3205.5	1860.63	789	1191.36	1541.48	1714.44	2924.22	1819.17	0	0	0	0	0	0	0	2533.18	1690.13	2130.2	0	2494.68	2191.47	1388.85	0	0	0	1937.03
164401	0	0	0	403.66	0	1154.28	0	0	0	90.13	358.32	398.37	0	0	1261.89	975.58	965.84	396.92	923.82	0	623.74	1035	844.1	691.11	742.11	0	0	0	306.35	352.6	341.08	216.99	402.37	434.09	357.71	0	0	0	0	0	0	0	357.04	0	0	0	469.05	0	397.95
164460	0	0	118.43	482	0	2559.31	687.36	0	718.58	501.55	0	412.23	723.02	159.95	0	399.7	0	0	0	0	0	0	0	0	0	0	0	0	0	0	0	0	0	0	0	0	0	0	574.91	822.39	514.66	213.23	0	0	58.09	377.32	0	0	317.63
164531	1498.04	2675.61	920.97	1056.83	424.56	1789.6	0	0	898.66	633.64	0	461.33	1342.04	867.41	155.43	0	496.54	625.23	0	239.42	0	0	0	260.96	0	0	2103.34	0	0	0	374.64	482.16	160.68	0	0	1082.37	419.66	0	658.06	0	887.78	805.66	0	826.84	522.22	0	286.35	144.9	562.53
164658	0	0	0	1058.23	238.64	0	0	400.69	0	592.31	0	0	0	0	0	0	0	0	0	0	0	0	341.6	331.46	901.06	0	0	0	0	0	390.76	0	144.53	0	0	0	0	0	0	0	0	0	0	0	0	0	0	0	0
164878	160.65	0	279.24	9591.77	591.01	0	2004.3	3261.96	4511.91	7904.29	1455.43	5051.63	2174.19	0	2385.39	2353.81	757.36	1382.5	1603.95	3518.83	545.95	911.58	1400.31	0	3665.59	4231.64	5112.38	914.46	1609.17	2014.55	2919.74	3732.67	3049.01	5887.1	7930.6	6946.55	6899.13	5281.37	3019.49	4140.86	5104.57	6871.27	1907.24	4216.19	3398.66	5235.18	2054.61	661.21	4336.53
165227	0	454.49	0	1077.51	0	0	757.81	0	270.9	421.34	0	447.75	304.47	448.11	415.2	0	420.04	461.69	294.04	0	574.15	362.12	314.61	714.16	0	208.52	218.06	300.67	343.01	203.53	259.94	214.08	134.57	448.22	0	0	198.25	0	0	0	374.99	198.2	174.52	0	120.8	0	131.21	180.72	193.83
165393	6384.68	11066.2	0	0	0	7128.46	2878.09	4623.25	2761.88	2678.43	2067.65	3913.66	1717.25	3201.14	7968.27	2139.04	9533.6	3161.24	4751.07	1336.51	2308.76	4870.39	1861.51	4421.12	1208.56	1376.71	270.2	1439.24	1760.58	1904.54	1129.91	1211.1	941.02	1051.9	2025.32	723.52	1825.61	0	233.24	715.04	1163.39	3035.57	1163.79	0	1380.2	773.49	521.8	1738.07	913.39
165516	0	0	326.5	0	0	146.08	509.94	0	138.33	0	0	179	86.71	0	0	0	71.86	73.72	0	0	0	0	258.32	0	0	0	214.14	0	0	45.6	0	90.11	55.12	0	0	0	0	0	0	0	0	82.24	0	0	0	71.91	0	0	0
165632	0	0	0	0	0	0	0	0	8763.69	0	0	0	0	0	0	0	0	2421.63	0	0	0	0	0	0	0	0	0	0	0	0	50558.8	0	0	0	15233.5	19527.2	0	0	0	0	0	48267.5	0	0	0	0	0	0	0
165814	0	3735.65	0	2553.13	0	2990.69	1260.07	2547.33	0	1439.01	0	0	1136.84	0	2668.33	0	0	0	2684.76	0	0	0	0	2454.29	1368.42	0	0	596.43	1569.75	1374.19	1341.4	1356.32	1325.97	1533.2	323.85	147.12	0	632.25	786.5	866.75	1178.8	1609.24	943.68	0	1160.62	779.18	836.74	1425.15	858.22
165826	0	0	2005	0	208.22	0	0	0	1244.91	0	643.12	1509.01	0	1916.02	0	2971.84	2252.53	883.88	0	2311.66	1233.88	2606.13	1611.83	0	0	903.56	0	0	0	0	0	0	0	0	351.41	0	947.41	0	0	0	0	0	0	0	0	0	0	0	0
165938	8955.75	2977.03	1149.74	3871.69	1238.27	4429.53	6277.34	4469.85	2388.78	3511.66	0	2872.07	2553.16	4672.24	3405.67	3392.99	8605.52	6208.11	6955.92	4851.34	2585.26	0	2000.53	2984.85	0	940.34	0	0	1226.22	576.15	1359.65	1017.5	1660.84	1596.66	0	0	676	1036.78	0	0	415.18	598.83	664.49	0	725.24	192.08	456.14	371.48	993.81
166055	399.97	903.81	134.08	676.74	0	769.8	0	553.93	267.33	0	180.71	323.11	634.82	633.3	0	558.6	0	0	111.27	576.31	0	0	0	601.73	132.42	0	0	0	187.25	260.43	401.14	338.82	0	0	0	625.56	0	0	0	0	0	397.86	0	0	0	0	0	0	0
166142	318.4	976.06	0	354.19	0	135.63	0	51.3	70.72	130.28	0	67.96	134.95	271.84	123.64	282.78	0	0	41.69	383.5	0	0	0	0	0	0	0	0	0	0	0	0	0	0	0	0	0	0	0	0	0	0	0	0	0	0	0	0	0
166284	774.1	1057.09	345.65	805.29	0	1004.88	0	0	0	375.44	0	462.24	98.75	568.48	612.01	494.32	1397.63	0	531.35	365.54	329.63	885.94	0	763.16	283.34	0	0	0	568.52	312.33	0	457.78	350.92	471.46	0	0	113.54	0	0	0	193.4	448.11	238.06	0	123.14	0	0	390.37	0
166495	6174.9	11880.8	4308.07	9736.59	0	9558.73	4619.34	5873.31	4379.27	5100.67	2694.68	4645.5	3083.85	6371.79	7468.36	11372.8	0	3435.14	7476.76	8578.34	5488.17	7649.15	7022.77	5804.68	3499.58	4527.06	0	2132.83	1619.75	3677.89	4554.35	4416.67	0	0	3260.46	1507.97	2799.32	1611.86	3099.81	2108.92	2350.03	3496.42	2889	1588.38	3075.09	2402.02	2527.54	4482.53	2717.57
166573	0	0	0	246.88	0	336.1	462.93	0	991.22	743.37	0	0	0	0	0	0	0	184.45	0	0	0	240.44	670.27	0	0	0	0	0	0	0	0	0	0	0	0	0	0	0	0	276.79	175.18	241.29	0	684.84	286.14	0	0	0	0
166616	125.57	192.8	0	683.16	0	1650.29	1591.97	0	0	312.8	0	0	132.81	366.48	0	0	1073.96	859.65	0	94.06	0	0	1163.27	0	0	1454.99	370.95	901.81	507.12	592.3	0	0	700.94	308.95	0	0	245.92	0	0	0	56.77	0	147.19	0	0	0	136.88	282.99	383.13
166749	613.48	3523.97	850.32	723.86	0	619.7	389.52	659.45	513.72	644.36	0	437.93	586.77	1101.51	604.41	764.72	0	276.99	291.04	1030.16	238.12	0	0	363.53	188	315.06	0	125.12	139.93	203.88	157.8	332.7	168.67	416.73	306.95	0	145.06	0	0	0	121.83	258.89	101.09	0	0	0	110.18	0	0
166872	0	4624.4	0	0	0	4487.68	0	3378.38	0	0	1732.56	1536.51	1320.42	3113.64	3894.16	5385.82	6121.24	2144.59	4205.24	2901.2	2830.7	3725.02	4817.15	4176.13	1898.81	2423.39	3855.15	1941.07	3074.09	2314.72	2216.49	2903.27	2510.3	3184.33	1305.37	441.12	2311.95	899.22	915.2	1000.36	1273.56	2980.19	1810.02	371.26	1319.41	906.23	1195.17	2941.98	1264.41
166999	257.83	0	0	122.72	0	730.89	876.21	216.62	989.98	380.78	0	219.02	110.53	754.24	605.34	0	0	0	0	0	0	0	1015.23	219.56	398.34	0	0	0	0	0	0	0	0	0	0	0	0	0	0	304.26	0	0	208.66	478.49	0	0	0	0	306.51
167142	84.63	40788.6	17451.4	29298.1	307.57	1053.81	13550.5	799.88	0	13590	9665.92	14274.3	483.34	20996.7	25482.9	35460.8	14831.4	12481	0	26065.2	18199.6	13113.5	16439.3	0	12257.6	14754.6	5362.94	6960.47	8841.85	0	12364.6	17026.1	12734	0	12472.6	5193.32	0	5457.11	10121.6	6330.63	13106.5	23301.8	11877	4227.57	15688.8	15192.3	8914.63	13957.8	8699.27
167469	284.6	0	321.78	641.16	0	1686.85	0	413.05	529.37	415.61	0	779.55	377.07	487.89	1104.06	1743.42	0	0	849.44	553.24	0	0	0	0	0	0	0	0	0	0	0	0	0	0	0	0	0	0	0	0	240.4	431.16	0	0	0	0	0	393.82	243.01
167575	663.96	3363.66	701.8	756.79	0	3628.63	1844.14	1530.69	2620.83	1685.76	577.55	2072.55	2092.19	4585.34	3581.26	0	2260.22	1339.76	0	0	784.32	1410.7	1614.43	1245.28	1883.4	0	2209.32	5107.14	0	0	0	0	0	0	0	594.2	0	2335.26	0	1498.34	662.44	1305.72	0	2192.13	1142.08	450.6	0	310.31	637.45
167697	1530.73	3596.68	2279.26	5378.8	0	5493.8	0	0	770.89	1560.68	924.53	1568.19	636	5323.95	2783.02	4331.53	0	0	0	0	1760.54	2082.09	1456.98	0	398.32	0	0	0	1943.05	1119.24	1443.84	1469.96	2207.94	1408.72	2409.74	0	1246.19	0	410.04	0	759.43	3400.94	0	0	0	0	0	1453.74	1660.76
167938	8988.88	20079.3	10332.3	13701.7	306.98	0	6384.78	10084.7	6406.49	7829.99	8489.4	8449.01	6243.95	9478.8	15276.1	18478.2	13409.4	6984.15	18104.3	15371.4	9349.02	14576.6	14259.5	12780.9	5860.17	9030.13	1741.54	6598.44	6731.89	6556.23	7122.84	9838.5	6813.67	10662.4	7433.12	4022.66	6331.37	3072.85	6192.53	5230.23	6821.39	12076	8043.32	2849.13	9224.97	8109.24	6034.51	10585.4	6205.64
168137	1054.6	1906.3	0	462.93	0	2154.08	1159.33	1185.13	1467.03	1144.12	496.01	1188.28	764.39	2406.36	3068.88	2162.96	1218.89	777.38	1800.24	1869.94	0	1262.42	1872.71	0	964.99	0	1786.88	0	0	622.65	0	0	0	0	0	614.37	0	856.66	160.03	837	516.27	542.93	0	1395.35	568.83	0	261.73	282.7	630.93
168254	583.03	255.17	1127.83	2186.31	0	1880.49	847.69	849.47	221.14	595.57	486.16	436.61	306.93	2802.74	933.87	2296.18	1883.56	707.88	928.5	1124.5	744.06	1109.3	852.38	1019.62	324.06	0	0	0	970.6	712.37	753.74	599.63	1128.1	438.48	512.01	0	758.22	0	547.44	205.62	303.29	1158.97	424.06	121.3	246.3	0	349.72	688.98	487.32
168422	561.68	0	0	1057.15	0	0	0	0	0	0	0	0	0	1157.51	0	0	0	0	267.46	0	0	0	180.04	0	0	0	2286.54	0	0	637.29	543.07	0	538.66	969.46	1306.12	3233.07	882.18	0	565.67	0	600.08	0	358.18	711.76	0	0	335.24	455.55	574.09
168427	0	1227.88	1391.61	1923.5	0	5720.72	1229.88	4519.78	1497.48	1160.87	0	2683.46	1752.89	1534.07	4770.66	0	0	0	599.88	0	0	0	0	1071.85	0	0	0	0	0	0	0	0	0	0	0	0	0	0	801.22	1242.83	1169.96	1976.17	0	0	832.34	913.33	0	843.54	752.61
168508	0	531.49	0	153.28	0	904.32	632.99	0	635.69	790.31	0	246.96	318.65	0	0	0	0	108.46	0	0	229.52	353.42	0	0	312.27	0	0	0	200.74	0	0	306.79	0	0	0	0	0	0	0	0	70.11	0	0	0	171.44	204.8	0	384.07	0
168550	451.37	211.16	0	0	0	419.3	2232.72	0	2132.12	2658.56	0	1336.4	282.26	0	0	0	933.71	175.84	0	0	0	626.8	188.28	0	979.2	0	0	0	659.65	0	525.19	1127.59	322.14	782.83	0	0	0	1578.07	409.85	0	470.97	1029.2	0	0	958.92	437.75	0	364.39	637.43
168719	1353.26	4543.6	0	2863.54	0	2301.45	0	1346.68	2327.94	4595.05	0	2425.59	1063.08	0	0	0	0	0	0	0	608.86	0	0	0	408.74	0	0	0	0	0	0	622.27	0	373.92	0	0	0	499.58	0	0	0	1180.83	0	0	440.24	0	0	0	170.75
168838	645.23	445.92	956.43	959.84	0	2349.83	576.07	867.33	741.48	615.36	0	1249.54	0	751.32	2398.84	3538.68	0	0	1968.26	1571.8	0	0	0	799.29	0	0	0	0	0	0	0	0	0	0	0	0	0	0	588.17	701.52	466.03	811.26	0	0	288.1	408.04	0	486.65	350.4
168945	8357.85	0	9632.88	12244.6	0	0	0	0	0	0	0	0	0	0	1348.72	3704.56	0	0	1965.25	6752.95	0	0	2219.59	0	0	0	12809.9	0	0	10076.6	5703.3	0	3658.07	9682.7	1547.27	10197.8	10753.8	0	7540.57	0	0	0	7530.23	0	0	0	0	5721.27	8271.79
169012	0	0	0	13865.1	1415.33	13434.3	24469.3	12606.1	0	0	3438.1	0	12522.9	0	1948.59	5316.87	7773.26	9118.01	2035.99	0	12436.5	9025.81	1851.04	4434.89	11401.8	4647.87	0	3787.22	5671.33	0	7287.67	13711.6	5083.76	0	5441.91	0	0	17909	3404.15	0	8349.45	13310.6	0	0	12966.6	5559.62	0	4940.23	7810.09
169283	0	0	0	1081.81	0	1516.69	714.04	0	1134.34	1159.24	0	0	0	0	0	0	0	648.81	0	0	464.4	1360.46	111.51	0	420.82	241.91	0	39.81	1074.55	0	276.86	989.44	0	551.78	586.36	0	0	858.91	0	0	261.25	0	0	0	444.38	0	0	0	0
169410	0	0	0	0	0	0	0	0	0	0	0	0	0	0	0	0	0	0	0	0	0	0	0	0	0	0	0	0	0	0	0	409.09	155.36	442.66	0	0	248.34	0	0	0	0	0	0	0	232.64	309.14	0	256.78	0
169418	0	0	0	0	0	0	0	0	0	0	0	0	0	0	0	0	0	0	0	0	0	0	0	0	0	0	0	0	0	0	0	713.81	559.17	0	424.23	1129.05	289.46	0	0	109.85	0	376.17	0	0	201.6	0	0	256.12	286.31
169499	0	829.82	249.71	619.16	0	0	828.51	3023.62	524.59	0	0	784.25	0	0	0	0	0	304.2	0	0	0	0	0	0	0	0	523.13	0	0	1996.71	0	0	0	0	0	0	93.84	0	0	172.43	0	205.89	313.2	146.88	0	0	0	247.58	0
169564	0	0	0	0	0	0	0	0	0	0	0	0	0	0	0	0	0	0	0	0	0	0	0	0	0	0	0	0	0	0	136.04	2728.86	951.34	412.12	0	2636.09	550.44	260.4	0	356.79	631.57	174.51	0	0	446.98	442.64	255.28	640.83	0
169716	5621.68	912.95	0	0	0	0	408.04	0	0	0	2466.63	0	215.84	0	0	0	0	0	0	0	609.4	623.94	0	793.24	0	396.03	0	0	0	722.09	1193.12	0	0	13576.9	0	4229.16	20948.1	874.63	0	0	8851.39	0	4151.81	0	7426.74	13941.6	0	15426.8	8073.97
169800	4308.37	483.65	11446.2	0	0	1266.83	461.94	0	0	0	2373.84	0	332.07	0	0	0	0	580.82	0	0	0	0	0	1214.1	0	481.57	0	0	0	967.21	672.2	0	0	0	0	852.65	0	0	690.54	0	1084.2	668.27	0	1864.05	871.56	919.67	0	740.54	530.71
169874	0	0	0	0	0	0	0	0	0	0	0	0	0	0	0	0	0	0	0	0	0	0	0	0	0	0	0	0	0	0	0	0	0	0	0	0	0	0	0	644.31	0	1218.92	0	0	0	0	298.66	0	0
169922	842.94	333.82	0	0	0	1679.96	563.83	152.29	633.5	1117.31	0	533.14	532.64	292.49	0	0	777.96	1829.41	232.22	388.11	0	0	1061.49	595.84	1087.85	279	0	381.59	0	522.49	491.3	0	0	0	0	0	0	0	0	0	0	0	0	526.99	0	0	0	0	0
170034	2268.46	547.33	0	2636.29	0	478.19	0	0	0	0	1066.11	0	224.31	0	0	0	216.07	0	0	0	0	388.31	426.39	447.23	0	0	0	0	2283.87	430.43	968.73	8953.84	8364.11	4649.98	623.85	0	0	1542.45	1698.14	4214.08	0	7596.13	0	1552.54	0	4109.73	3114.89	0	5781.74
170099	1591.27	0	0	0	310.75	0	338.9	0	0	549.68	822.7	0	302.83	0	0	0	96.8	0	0	0	0	0	250.22	0	0	0	0	0	0	0	251.89	0	0	0	0	609.11	0	0	0	1223.49	0	464.38	0	1585.93	0	0	0	388.67	749.42
170136	406.48	436.37	305.98	775.83	0	0	300.86	97.37	239.54	327.64	0	249.34	74.43	144	279.28	0	247.8	314.67	279.13	87.24	0	0	445.73	389.06	0	0	0	363.29	201.05	0	64.28	229.41	0	208.79	0	0	129.49	0	67.37	0	202.61	191.51	90.61	0	58.31	28.64	135.45	237.8	0
170306	0	0	0	319.48	0	0	0	0	0	0	0	0	0	0	0	0	0	0	0	0	0	0	0	0	0	0	0	0	0	0	0	242.91	0	0	0	458.46	1301.28	0	0	11349.9	0	749.41	6866.1	0	441.6	4919.34	279.58	0	15708.2
170434	0	0	0	3855.22	0	0	0	1196.04	0	0	0	637.13	0	0	0	222.18	0	0	0	0	0	0	0	0	0	0	0	0	1192.79	436.06	784.68	3191.82	4845.04	4683.02	0	0	0	1508.48	1122.42	0	0	2705.07	622.97	572.62	0	0	1104.16	1899.55	0
170441	0	0	0	0	0	0	0	0	0	0	0	0	0	0	0	0	0	0	0	0	0	0	0	0	0	0	0	0	0	0	0	0	0	0	365.96	0	2603.16	0	0	0	0	0	0	0	2281.28	2140.72	0	0	3039.84
170560	0	0	0	257.08	1348.95	0	0	0	104.65	0	0	0	0	69.1	0	0	0	378.08	0	0	459.28	0	211.94	0	0	0	380.84	0	0	0	0	0	0	0	0	0	0	0	0	0	142.24	0	0	0	0	0	0	0	0
170588	0	0	0	288.03	0	0	733.74	593.4	258.58	0	0	1011.77	299.58	488.49	227.87	0	0	227.88	277.83	0	0	0	0	0	114.61	180.09	0	112.85	136.98	122.76	0	83.9	80.16	0	0	0	32.65	0	0	0	0	0	0	0	0	0	0	0	35.59
170664	0	0	0	1098.5	0	0	0	0	0	0	0	0	0	0	0	0	0	0	0	0	0	0	0	0	0	0	0	0	632.78	0	138.49	1629.32	1814.94	2451.23	0	819.28	724.93	719.53	100.13	459.8	233.47	569.39	5003.66	0	722.07	0	11953.6	456.41	636
170807	0	0	0	285.11	538.64	0	0	0	264.36	0	0	0	0	199.55	0	0	0	0	0	0	539.1	627.28	350.26	0	0	0	567.58	0	0	0	0	0	0	0	0	0	65.29	0	0	0	0	0	0	0	0	0	0	0	0
171006	1093.93	1160.11	892.5	827.54	0	111.37	1212.29	936.94	975.59	713.67	0	0	0	412.19	264.81	0	0	292.25	0	1222.78	0	0	163.2	588	0	0	0	0	0	329.25	613.35	324.89	695.66	0	0	0	254.39	0	0	0	0	0	0	0	0	0	0	0	0
171021	0	0	0	889.42	0	621.95	677.05	621.34	235.13	0	0	564.53	0	0	0	0	0	717.09	656.28	0	0	0	204.11	151.47	0	0	0	0	0	0	0	322.06	0	0	0	0	112.35	0	0	0	0	0	0	0	0	0	0	0	0
171087	15580.3	146.1	5038.83	13007.8	6633.68	3376.57	2121.01	0	16815.3	11873.1	23085.1	11908.2	24597	20864	4849.82	11898	0	39041.2	9104.94	13971.8	24221.9	0	0	17889.2	0	1768.82	10550.4	6358.14	3796.45	633.57	0	15436.7	0	2770.29	1147.11	4329.38	10433.4	513.29	11328	10160.9	6792.2	16816.7	367.27	9618.19	2178.46	2805.43	7237.15	0	3342.32
171311	5614.96	7304.09	2415.11	0	0	1783.28	4815.76	4763	3367.66	3285.99	1662.53	1939.03	0	2535.04	2049.47	2794.96	2408.98	2595.25	2073.16	4424.83	0	0	1316.83	3881.51	1479.82	1166.44	1426.53	2528.28	1457.64	2052.1	3222.93	1591.4	2287.35	2110.84	164.57	164.38	839.34	415.93	0	0	438.96	948.24	582.11	542.74	915.44	0	556.5	494.15	364.66
171597	10898.8	0	1333.8	6521.96	2039.3	1172.13	0	0	5999.26	0	0	0	8385.84	8030.78	1748.73	4038.84	7886.36	0	3397.93	0	0	12194.3	13199.3	0	5560.37	0	11676.8	1685.51	1415.48	321.61	2840.85	4095.17	2105.34	0	0	2575.37	4797.98	575.98	2450.51	3221.64	4391	3469.72	0	3929.13	695.12	542.84	1778.15	796.94	0
171803	2962.65	0	0	2197.08	658.23	778.37	72.1	0	0	1132.95	0	0	2610.67	2302.32	359.64	1990.97	0	0	837.35	0	0	0	0	961.97	0	0	0	0	0	0	0	0	0	0	0	0	0	0	1620.67	2122.98	1250.38	808.28	0	0	381.24	155.66	0	0	0
171874	695.99	374.62	0	309.94	0	41.91	0	0	307.57	185.74	0	186.66	333.75	432.27	0	168.08	296.64	822.29	0	0	744.94	441.62	720.46	199.02	197.18	0	0	0	0	0	0	0	0	0	0	0	0	0	0	0	167.69	121.84	0	0	0	0	0	0	0
171943	999.97	358.29	0	0	0	288.5	0	0	1187.74	597.99	0	779.92	972.25	1116.33	199.9	996.59	0	0	460.95	554.31	0	0	0	397.98	0	0	0	0	0	0	0	0	0	0	0	0	0	0	0	330.74	0	0	0	0	0	0	0	0	0
172023	327.16	0	0	188.12	0	0	0	0	0	0	0	350.54	0	0	0	153.74	0	0	0	0	0	248.08	0	0	0	0	361.35	0	0	0	0	0	280	0	221.08	0	74.38	0	0	63.82	0	0	0	0	0	0	0	0	113.16
172071	3057.82	0	821.57	3311.06	3124.26	859.3	474.77	0	3908.98	3537.05	25919.8	2596.28	7012.92	4615.2	1569.11	2260.99	6270.74	10638.9	2498.98	2768.76	7700.43	7862.8	8365.09	5188.69	4019.7	424.26	0	448.4	1076.91	145.8	2100.86	3285.36	2199.07	401.46	1427.82	2370.04	2431.79	291.79	8071.74	0	0	3296.5	0	4366.97	650.41	0	4182.82	0	1555.87
172224	0	155.74	0	52.8	0	0	0	0	0	0	0	0	159.22	89.76	46.32	0	0	0	78.28	0	0	0	0	194.89	0	0	0	0	0	0	0	0	0	0	0	0	0	0	0	107.04	130.13	204.27	0	0	0	0	0	0	0
172290	0	0	0	126.23	0	189.03	0	0	723.4	380.78	0	768.44	977.93	574.62	0	0	0	0	357.26	374.66	0	0	0	474.96	0	0	0	0	0	0	0	0	0	0	0	0	0	0	871.61	0	0	176.01	0	0	0	0	0	0	0
172609	0	0	0	0	460.37	0	412.56	0	0	0	129.87	244.07	133.8	0	0	0	322.02	351.74	0	0	148.92	0	623.32	0	486.67	152.99	0	782.87	0	0	0	403.21	0	0	550.4	174.32	147.12	0	114.94	268.1	0	0	0	117.28	0	0	0	0	152.95
172697	4045.23	4122.76	6215.31	0	741.87	2618.61	6040.76	2851.95	5334.59	4663.66	2176.58	4280.1	1135.15	0	1185.97	0	2888.56	3836.07	0	0	1465.78	1437.99	8644.98	0	2880.73	3391.03	5013.23	4721.52	2766.66	3396.07	1466.76	5590.38	1037.37	2219.42	4157.06	3905.73	2631.29	0	1580.16	0	0	0	0	1654.45	0	0	1817.9	0	4146.09
172891	740.36	1371.47	1256.48	612.97	379.4	639.57	1669.96	542.84	2214.02	1270.25	560.24	1209.54	342.63	400.69	327.35	0	0	584.63	0	161.22	0	0	0	0	1027.21	0	362.58	0	212.97	0	0	0	0	0	841.73	0	742.31	0	0	0	44.04	0	107	175.27	0	0	0	0	0
173030	99.89	0	0	87.93	0	180.73	0	0	192.14	281.62	0	153.29	233.14	0	0	0	0	0	0	0	0	0	0	0	163.17	0	0	0	130.98	282.81	0	517.15	390.97	407.19	297.08	597.46	0	0	0	0	0	86.13	0	160.01	59.82	67.83	79	208.03	0
173115	1953.66	1682.56	0	0	0	697.5	591.43	0	1028.41	1518.6	0	191.06	1129.32	1369.92	1244.66	1041.4	0	0	2001.01	0	1284.14	0	301.49	2926.73	1968.1	2019.74	0	0	0	1704.99	0	0	0	0	0	0	4130.24	0	1970.95	0	0	4897.67	1113.25	0	0	0	1500.87	0	0
173377	0	0	0	135.14	0	0	291.27	0	87.79	450.36	0	0	0	0	0	0	0	0	0	0	0	0	0	0	0	0	393.23	0	0	147.76	0	280.42	217.55	0	431.86	0	359.08	573.73	120.43	0	111.88	0	0	0	0	0	0	0	0
173476	0	0	0	157.09	425.25	79.36	205.2	0	0	827.49	0	140.9	67.98	317.76	124.68	0	0	0	0	0	0	0	0	106.47	0	0	702.42	0	0	98.57	301.7	151.76	186.51	0	0	0	203.27	666.42	0	81.76	159.15	0	0	87.67	0	0	0	0	0
173649	61.26	178.28	180.51	554.63	0	0	637.65	60.35	514.53	141.54	0	472.05	10.46	0	0	0	81.86	305.95	0	0	0	0	199.37	0	0	303.76	199.95	637.72	177.94	90.43	0	394.2	0	289.77	278.88	0	0	0	0	0	95.94	90.09	40.49	0	0	0	23.09	57.54	0
173965	114.05	0	0	0	0	0	0	0	0	47.53	0	0	0	0	0	0	0	0	0	0	0	0	0	66.7	0	0	0	0	0	0	0	0	0	0	0	0	0	0	0	0	0	0	0	0	0	0	0	0	0
174073	0	0	0	0	0	0	0	0	0	0	0	0	0	0	0	0	171.74	578.69	0	0	1502.29	329.22	347.58	0	0	0	0	0	0	53.26	0	0	101.81	0	0	0	279.5	0	0	0	0	0	0	0	0	0	0	0	99.06
174197	0	0	43.32	0	1399.67	0	21881.7	0	0	0	53866.2	0	0	6063.5	0	0	0	78344.6	0	0	141401	0	0	0	0	55734.9	23979.9	34094	0	30406.7	44803.1	0	0	0	4237.87	78419.4	0	33561	43522.7	33427.7	0	0	0	0	56766.1	0	0	0	56491.6
174630	0	62591.4	30154.4	12977.1	0	0	10190.8	0	65070.9	53437.6	33900.1	40255.5	0	0	36514.5	71810.2	33005.4	41448.6	59028.8	0	4360.12	0	27804.9	39631	0	0	4686.92	0	0	0	0	0	0	0	0	0	0	759.65	209.61	0	0	0	927.97	18815	152.61	0	0	0	590.3
174774	0	0	692.34	798.91	0	0	0	0	0	0	0	0	0	0	0	0	0	0	0	0	0	0	0	0	0	0	0	0	0	0	0	0	0	0	0	0	0	0	1707.86	3846.51	0	6462.32	0	0	0	605.28	3371.99	2078.04	2705.8
174943	0	2121.54	569.33	203	0	900.21	0	0	1995.02	1459.63	0	4241.08	2225.44	3298.85	761.35	1272.12	1150.15	2035.88	1893.58	0	0	0	2011.27	0	571.72	0	0	0	0	0	0	0	0	0	0	0	296.51	0	0	0	0	1165.76	0	0	190.56	0	0	0	104.11
175048	0	1964.81	0	1290.87	0	0	0	0	254.91	0	0	343.98	0	417.76	0	0	0	0	0	562.86	0	0	0	0	0	0	0	0	0	0	0	0	121.3	0	0	0	0	0	0	0	0	0	0	0	0	0	0	0	0
175155	13485.6	2659.83	13890.3	13460.1	0	27701	0	0	20093.4	19033.4	0	0	11862.7	14435.9	0	0	0	143.9	0	0	606.61	0	0	0	478.28	0	0	0	544.08	0	883.64	585.32	0	532.49	0	839.46	0	0	8931.58	11748.3	8076.25	0	0	0	0	0	112.42	8211.63	7553.62
175350	8141.5	0	7257.87	1223.1	0	15132.4	1699.66	0	16236.8	10218.3	0	15155.9	10845.3	13374.3	11185.5	21717.6	0	0	11519.6	12637.6	0	0	0	7629.9	0	0	0	0	0	0	0	0	0	0	0	0	0	0	0	3536.59	0	0	0	0	456.61	0	0	0	251.35
175599	679.09	525.82	0	1301.36	0	5947.81	179.6	0	3230.28	2096.11	0	8145.85	571.56	1286.82	2522.79	6472.14	0	0	2400.29	2038.82	0	0	0	431.21	0	0	0	0	0	0	0	0	1324.3	0	0	0	0	0	87.79	212.56	0	0	0	0	0	0	0	201.98	298.03
176004	20326	27258.8	16928.8	11770.2	93.58	75701.4	37014.7	0	56202.5	61412.7	245898	92645.2	133468	31722.3	74625.2	61085.6	82186.1	116877	19964.5	105701	97017.3	0	83721	0	132246	105097	11545.3	0	87452.5	107020	80536.1	42200.7	25266.9	0	7085.28	0	0	8550.61	0	16481.7	0	6480.22	0	876.1	4488.45	6177.88	0	13453.2	1951.52
176131	9398.2	13521.5	4981.16	0	5795.99	49370.7	0	125153	48719.6	0	58944.1	52883.2	82877.2	78790.9	48678.8	32003.5	25295.3	0	37693.8	51474.1	38180.7	45168.7	41621.8	41448.6	0	45607.1	5798.43	0	24013.5	29090.8	18081.7	0	0	0	2144.08	479.3	0	692.66	157.64	10310.1	0	0	15862.7	11627.1	0	0	0	313.1	1024
176475	0	0	116.5	0	0	0	0	0	0	2239.06	0	0	1352.84	0	509.33	0	0	729	3298.21	0	0	0	542.03	4601.11	4016.91	1911.85	0	0	9476.43	5766.34	5085.46	0	14338	5342.91	0	10613.4	0	0	708.67	0	0	0	2316.54	0	0	0	2629.66	8039.33	1139.36
176571	0	0	0	0	0	0	0	0	0	0	0	0	0	0	0	0	0	0	0	0	0	0	0	0	0	0	0	0	233.92	0	0	0	0	0	0	0	0	0	0	0	0	357.34	0	0	0	0	0	0	0
176641	0	0	0	261.02	0	1001.81	0	0	0	5494.14	0	0	1592.6	181.46	942.22	0	0	0	6931.68	2897.55	0	0	0	1565.99	5029.53	0	0	0	9545.58	5559.43	7624.57	0	11221.6	10572.7	9779.85	0	0	0	0	0	0	0	0	0	4037.53	287.37	0	0	2267.91
176692	545.67	597.2	0	1094.42	57.55	214.48	165.2	0	536.05	484.25	0	272.59	0	153.26	294.29	0	156.19	240.47	0	0	0	0	361.66	0	0	0	335.84	0	104.49	170.42	0	359.3	0	0	87.54	0	215.27	0	0	0	0	87.11	47.46	0	0	0	10.57	78.75	0
176831	803.77	0	149.31	0	0	22112.1	33757.2	0	0	0	13065.1	0	18164.3	0	35136.3	26886.5	5443.14	0	89512	58340.7	0	0	0	43705	82341.9	46490.9	0	166.91	0	95785.9	0	0	0	0	0	0	0	44188.7	32005.4	30620.6	20786.3	0	58398.3	0	78719.4	68006.8	47521.5	0	63026.1
177173	0	815.78	0	0	0	0	0	0	0	0	0	0	0	0	0	0	0	0	0	2013.05	0	0	0	0	1699.07	0	0	0	0	0	0	0	0	0	0	226.11	142.74	0	2049.07	0	0	0	797.08	0	0	0	1880.81	5041.38	3620.38
177470	0	0	0	245.28	0	0	302.9	1076.86	0	0	0	0	0	0	0	0	0	0	0	1033.46	0	0	12.47	513.88	0	0	0	0	0	0	137.16	149.85	1012.01	429.8	0	0	0	0	0	0	0	0	0	0	0	0	0	0	0
177504	2396.25	3490.08	0	0	608.13	0	207.97	0	0	0	712.94	581.98	54.5	0	0	0	0	0	0	0	4474.51	7306.45	7750.53	0	0	0	0	0	0	0	0	0	0	0	0	0	1687.91	0	0	0	0	0	0	0	0	0	0	0	0
177567	0	0	0	0	0	0	0	0	0	0	0	0	0	0	0	0	0	0	0	0	0	0	148.77	0	0	0	0	0	0	0	0	0	0	0	0	0	0	0	0	0	0	750.67	0	0	0	0	0	0	0
177622	0	0	0	1684.88	0	0	0	0	0	0	1021.23	0	0	363	511.17	0	0	0	0	0	4692.12	7621.18	4966.09	0	0	0	0	0	0	0	0	761.68	0	0	0	0	1224.12	0	0	0	0	0	0	0	0	0	0	0	0
177674	0	0	0	0	0	0	0	0	0	0	0	0	0	451.31	0	0	0	84.54	0	0	3502.88	0	0	0	0	0	0	0	0	0	0	0	0	0	2299.32	0	0	0	0	0	0	0	0	0	0	0	0	0	0
177776	6045.23	5224.98	44.9	13362.2	0	1944.98	206.46	0	424.39	3152.91	0	0	14765.3	21873.3	3457.76	8179.27	0	0	4290.29	5474.2	0	0	0	6780.31	765.11	0	0	0	156.22	85.23	197.26	465.92	145.56	122.04	0	221	311.08	219.42	0	0	79.59	226.66	0	499.99	0	50.34	15.26	71.58	0
178031	0	1287.53	584.51	0	0	0	0	0	0	0	0	0	255.92	0	0	0	3255.65	1874.4	0	688.02	0	1411.9	3595.34	0	0	0	0	0	0	0	0	0	0	0	1246.76	0	0	0	0	0	0	0	0	0	0	0	0	0	0
178128	2521.64	660.85	0	0	1815.32	553.65	202.59	0	3003.02	1653.38	0	2532.52	5182.09	0	667.72	1793.03	0	0	702.16	0	0	0	0	0	606.84	0	0	0	512.82	0	758.54	0	393.99	225.51	0	527.78	1424.79	0	0	0	244.27	302.92	0	0	0	72.59	0	146.48	0
178319	1167.72	710.39	2136.6	2016.7	381.76	0	485.85	0	1460.67	574.57	0	957.47	0	2630.34	238.98	634.55	0	0	0	0	0	0	0	1368.38	0	402.85	363.61	0	346.22	286.34	384.13	625.54	0	674.71	0	171.7	351.39	0	0	0	0	0	0	0	0	0	0	23.08	0
178456	326.98	0	0	0	0	870.62	0	0	0	0	0	355.25	0	1216.41	0	837.89	0	595.69	0	0	0	0	420.86	0	0	0	0	0	0	441.7	0	0	0	0	0	0	0	0	0	0	0	0	0	0	0	0	0	0	0
[truncated: 142 more columns]
